# Supplementary material for: Circulating microRNAs as Biomarkers for Detection of Autologous Blood Transfusion
Source: PLoS One. 2013 Jun 20;8(6):e66309. doi: 10.1371/journal.pone.0066309 (PMC3688786; doi:10.1371/journal.pone.0066309)
Supplement: Table S1 — Cq of miRNAs at D-1 and D+1 for each subject in intervention group. (XLSX) [file pone.0066309.s003.xlsx]

## Sheet: autotransfusion_J1_supplTable1
Table S1. Cq of miRNAs at D-1 and D+1 for each subject in intervention group.
miRs	S2_D-1	S3_D-1	S4_D-1	S5_D-1	S6_D-1	S7_D-1	S8_D-1	S9_D-1	S10_D-1	S2_D+1	S3_D+1	S4_D+1	S5_D+1	S6_D+1	S7_D+1	S8_D+1	S9_D+1	S10_D+1
hsa-let-7a	40	32.71	35.56	36.54	31.69	33.13	34.31	30.48	34.63	31.54	37.84	31.15	37.92	32.65	40	34.06	29.85	28.47
hsa-let-7b	29.45	29.73	29.19	31.95	27.19	27.99	29.46	26.32	26.9	27.54	27.12	27.72	30.73	28.09	27.5	28.29	26.24	25.5
hsa-let-7c	40	33.71	34.67	37.92	32.11	32.87	34.92	31.2	31.62	31.67	33.02	31.79	36.91	32.91	40	33.24	30.57	29.63
hsa-let-7d	30.3	32.79	30.48	35.55	30.58	30.32	31.92	29.47	29.61	28.63	27.8	28.85	34.76	30.62	28.73	30.33	29.04	27.83
hsa-let-7d*	27.62	26.7	28.25	29.1	27.11	27.22	27.44	26.75	26.95	27.18	27.08	27.48	29	27.89	27.21	27.17	27.01	26.59
hsa-let-7e	35.27	35.19	33.54	38.17	32.84	33.01	34.65	31.32	31.57	32.3	31.3	31.89	40	33.67	32.43	34.36	31.03	29.46
hsa-let-7f	39.12	32.98	32.62	35.2	30.52	31.43	34.06	29.56	29.53	29.94	29.75	29.32	34.08	30.62	40	32.46	28.72	27.17
hsa-let-7g	27.35	29.13	28.73	31.81	27.14	27.61	29.27	26.27	26.82	26.51	25.78	26.82	30.87	27.77	26.26	27.72	25.97	25.1
hsa-let-7i	27.47	28.75	28.61	31.69	27.15	27.68	28.78	26.86	27.25	26.64	25.96	27.19	32.79	28.57	26.62	27.62	26.87	25.89
hsa-miR-1	35.53	30.55	32.65	35.14	33.63	31.77	32.94	31.55	31.16	32.13	29.81	31.09	33.96	34.16	31.87	31.75	34.36	30.57
hsa-miR-100	40	40	40	40	40	40	40	38.09	40	40	40	40	40	38.17	40	40	40	40
hsa-miR-101	25.85	25.36	27.64	28.06	26.46	26.6	26.67	25.77	26.35	26.1	25.09	26.7	27.87	28.05	25.86	25.76	25.83	24.74
hsa-miR-103	26.32	27.65	26.17	30.81	25.56	26.2	27.5	24.69	24.91	24.44	23.83	24.76	29.53	25.8	25.59	26.02	24.56	23.27
hsa-miR-105	40	36.76	40	40	40	40	40	40	40	40	40	40	40	40	40	40	40	40
hsa-miR-106a	25.32	26.16	26.7	29.03	25.15	25.42	25.92	24.55	25.09	25.01	24.67	25.68	27.66	26.52	24.52	25.11	24.55	23.91
hsa-miR-106b	32.52	31.42	32.04	34.94	30.75	30.63	31.04	30.05	30.27	30.48	30.43	30.94	33.66	32.47	31.45	30.93	30.33	28.88
hsa-miR-107	29.69	28.59	27.92	32.21	26.76	27.71	28.64	25.78	25.97	25.29	26.18	26.24	30.99	27.34	30.93	27.62	25.58	24.61
hsa-miR-10a	40	34.82	40	40	34.94	37.05	38	35.31	35.84	37.41	37.84	36.23	37.76	36.93	36.97	37.35	34.33	35.44
hsa-miR-10b	40	36.28	36.85	36.86	35.55	37.45	40	37.12	37.8	37.17	40	36.5	37.24	36.62	37.08	39.17	36	36
hsa-miR-122	35.82	33.8	32.52	34.22	29.7	30.22	33.12	32	29.81	32.03	33.29	31.64	31.88	30.62	31.8	32.72	32.23	28.54
hsa-miR-124	36.14	37.44	36.45	40	40	40	40	40	40	37.17	40	36.48	40	34.76	39.57	40	37.07	40
hsa-miR-125a-5p	34.01	31.24	30.18	32.98	28.86	30.01	31.48	28.49	28.64	29.37	27.64	28.9	34.1	30.11	28.68	31.09	28.86	27.3
hsa-miR-125b	34.47	33.5	33.54	35.69	30.99	31.8	33.68	30.85	30.77	31.76	34.05	32.21	35.68	33.64	31.91	33.06	30.84	30.14
hsa-miR-126	25.13	24.72	25.54	27.27	24.03	24.19	25.11	23.24	23.93	23.62	23.6	23.92	26.5	25.31	23.67	23.98	23.18	22.74
hsa-miR-126*	28.01	27.27	29.53	29.91	27.03	28.21	28.99	26.83	27.21	27.75	27.31	28.08	29.93	28.6	27.98	27.86	26.45	25.98
hsa-miR-127-3p	30	33.76	30.82	34.65	30.62	31.08	31.11	29.69	29.74	29.58	30.24	29.68	34	31.78	29.64	30.05	30.11	28.67
hsa-miR-127-5p	36.79	40	36.53	40	38.64	37.44	36.83	35.87	36.19	35.8	36.49	36.41	40	40	35.7	36.12	36.51	34.91
hsa-miR-128	30.67	30.31	32.51	33.89	29.81	30.57	31.66	29.13	29.93	30.54	30.29	30.9	32.04	31.63	29.97	30.39	29.31	28.86
hsa-miR-129-3p	40	38.31	40	40	40	40	40	40	40	38.32	40	40	40	37.23	40	40	40	40
hsa-miR-129-5p	40	40	40	40	40	40	36.72	40	40	40	40	40	39.17	40	40	40	40	36.6
hsa-miR-130a	27.8	26.86	30.1	30.23	28.35	28.15	28.66	28.52	28.68	27.89	27.05	28.44	30.14	30.31	27.64	27.71	28.69	28.12
hsa-miR-130b	31.03	30.23	33.3	33.97	31.92	31.48	31.97	31.19	31.7	31.19	30.8	31.9	33.72	34.15	31.05	31.02	31.77	31.28
hsa-miR-132	32.57	32.17	33.83	34.33	32.25	32.87	32.95	31.46	32.78	32.61	31.98	33.03	34.62	34.2	31.91	32.91	31.79	31.87
hsa-miR-133a	32.78	29.88	31.71	35.6	33.87	31.72	32.16	32.47	32.43	32.96	29.55	31.43	33.58	36.81	31.17	31.11	32.9	31.56
hsa-miR-133b	32.3	29.09	31.06	33.24	33.51	31.29	31.95	31.15	31.29	31.64	29.01	31.18	33.63	35.76	30.61	30.9	31.16	30.57
hsa-miR-134	30.78	31.66	31.89	32.73	30.57	31.58	30.97	30.64	30.72	30.62	31.98	31.11	32.69	31.69	30.49	30.68	30.8	29.95
hsa-miR-135a	36.84	36.88	35.57	40	35.57	35.73	35.44	35.31	36.14	34.97	33.48	36.38	40	37.76	34.71	35.48	34.3	33.97
hsa-miR-135b	40	40	40	40	40	40	40	40	40	40	40	40	40	40	40	40	40	40
hsa-miR-136	29.16	32.36	29.84	33.95	30.2	30.46	30.16	30.28	28.93	28.53	28.52	28.63	32.06	32.43	28.89	28.68	29.94	27.95
hsa-miR-137	40	40	40	40	38.69	40	40	38.18	37.62	40	40	40	40	38.94	40	40	38.52	38.27
hsa-miR-138	37.69	39	37.64	40	37.5	40	37.71	38.67	38.37	37.86	36.1	38	40	37.76	37.79	38.47	40	39.08
hsa-miR-139-5p	31.15	31.74	31.88	33.88	30.31	30.66	31.68	29.58	29.89	31.02	29.51	30.2	32.94	31.33	29.81	30.73	29.32	28.69
hsa-miR-140-3p	29.62	28.02	29.5	31.17	28.64	28.62	28.96	28.32	28.79	28.32	28.5	29.24	30.57	34.61	28.68	28.81	28.63	27.25
hsa-miR-140-5p	30.75	31.33	32.11	34.44	30.94	31.42	31.85	30.66	30.88	30.75	29.95	31.82	34.72	32.5	31.13	31.29	31.07	29.99
hsa-miR-141	34.07	34.3	35.32	35.75	34.76	33.52	35.19	33.68	34.14	33.42	32.53	33.7	35.66	36.02	32.82	33.47	33.67	32.49
hsa-miR-142-3p	27.52	27.8	26.21	30.31	26.27	26.99	27.81	25.73	25.23	24.63	23.66	25.15	29.77	26.71	25.53	26.53	25.65	23.25
hsa-miR-142-5p	27.33	27.51	29.51	31.63	28	28	28.96	27.83	27.92	27.01	25.77	27.86	30.5	29.93	27.21	27.36	27.74	26.73
hsa-miR-143	40	32.75	31.24	32.68	29.16	31.48	33.64	28.82	29.61	32.75	31.13	30.92	32.53	33.35	40	31.21	29.03	28.66
hsa-miR-144	31.33	28.88	28.89	30.58	29.23	28.12	28.43	29.07	28.93	28.05	28.33	29.33	29.34	29.5	31.95	29.22	29.51	25.19
hsa-miR-145	29.5	30.35	29.89	32.45	28.47	29.2	30.68	27.45	28.68	28.86	27.81	28.74	31.81	29.44	28.04	29.82	27.66	27.63
hsa-miR-146a	30.09	27.02	29.48	30.69	26.62	27.92	28	26.84	27.58	28.45	28.35	28.06	29.96	28.36	27.62	27.73	27.12	26.62
hsa-miR-146b-5p	34.58	32.49	33.56	36.57	31.74	32.54	33.58	31.46	31.7	31.62	31.61	32.45	35.83	33.27	32.37	32.74	31.73	30.83
hsa-miR-147	40	40	40	40	40	40	39.06	40	40	40	40	40	40	40	40	40	40	40
hsa-miR-147b	38.06	40	40	40	40	40	40	40	40	40	40	40	40	40	40	40	40	40
hsa-miR-148a	40	34.51	31.15	40	29.19	31.38	30.23	29.08	28.67	35	40	30	38.04	31.15	35.58	37.37	29.5	27.58
hsa-miR-148b	26.98	26.54	28.97	29.01	27.18	27.72	28.06	26.8	27.2	27.25	26.44	27.73	29	28.89	26.71	26.87	27.01	26.06
hsa-miR-149	40	36.4	40	40	40	40	40	36.82	40	40	40	37.44	37.21	40	38.18	40	36.74	35.85
hsa-miR-150	33.87	29.47	29.49	31.04	28.87	28.82	30.47	28.86	30	28.49	29.5	28.96	30.49	29.22	27.83	30.24	28.09	28.59
hsa-miR-151-3p	40	29.06	31.16	31.74	28.45	29.01	29.82	27.73	28.1	28.72	29.62	29.35	30.99	30.56	28.77	29.37	28.04	27.63
hsa-miR-151-5p	27.14	28.55	28.33	30.55	27.32	27.66	28.55	26.77	27.18	26.61	25.97	27.16	30.07	28.54	26.5	27.66	26.93	25.92
hsa-miR-152	29.6	29.01	31.3	31.44	29.57	29.77	30.59	29.5	29.63	29.46	28.94	29.94	31.63	31.23	29.13	29.72	29.56	28.68
hsa-miR-153	37.01	36.1	37.68	40	34.64	34.21	35.79	33.62	34.43	35.13	33.86	34.02	37.16	36.76	35.53	36.04	34.51	32.94
hsa-miR-154	29.55	30.63	31.24	31.5	29.53	30.55	30.09	30.09	29.66	30.04	30.66	29.95	31.1	32.04	29.57	29.55	30.26	28.83
hsa-miR-154*	37.31	36.67	37.21	38.68	34.61	36.96	35.97	36.15	33.99	34.77	37.69	34.76	37.2	36.19	37.15	35.01	35.85	33.76
hsa-miR-155	36.17	34.69	34.55	37.66	32.93	34.02	34.08	32.08	32	32.31	32.87	32.14	40	32.89	37.43	34.76	32.51	30.97
hsa-miR-15a	24.97	25.19	26.23	27.54	24.73	25.18	26	24.44	24.71	24.59	23.88	25.13	27.17	26	24.51	25.24	24.64	23.25
hsa-miR-15b	29.3	26.92	28.82	30.02	26.75	27.06	28.55	25.79	26.24	27.18	26.06	27	29.35	28.74	27.01	27.22	25.88	25.01
hsa-miR-16	40	24.94	27.46	27.79	24.46	24.82	25.73	23.91	24.07	24.98	26.21	25.49	26.79	26.26	25.11	25.64	23.93	22.92
hsa-miR-17	29.84	30.61	31.35	34.07	29.23	29.76	30.33	28.68	29.06	29.6	28.77	30.04	32.08	31.26	29.28	29.89	28.53	27.91
hsa-miR-181a	29.7	30.93	28.76	33.05	28.16	29.92	30.3	27.15	27.86	27.58	27.67	27.5	31.77	29.71	28.65	29.47	27.1	26.5
hsa-miR-181a*	36.19	37.27	36.03	40	37.6	40	37.17	35.83	35.2	35.35	35.03	35.1	38.12	37.47	35.85	35.92	34.83	33.76
hsa-miR-181b	36.09	35.35	34.17	40	33.57	34.71	35.61	32.79	33.83	34.02	33.7	33.09	37.04	34.69	33.55	34.58	33.36	32.28
hsa-miR-181c	33.75	34.87	33.94	40	33.14	35.56	35.13	33.56	33.55	32.7	32.95	32.87	37.47	34.44	33.69	34.24	33.54	32.56
hsa-miR-181d	40	35.18	34.7	40	33.1	34.23	35.72	32.29	32.84	33.46	34.25	33	36.09	34.05	33.9	34.76	33.11	32.03
hsa-miR-182	40	38.7	34.69	40	36.77	35.56	40	33.9	36.48	34.92	33.91	33.8	40	35.46	35.86	37.04	32.95	33.29
hsa-miR-183	40	40	40	40	40	40	40	40	40	40	40	40	40	40	40	40	40	36.59
hsa-miR-184	40	40	40	40	40	40	40	40	40	40	40	40	40	40	40	40	40	40
hsa-miR-185	28.46	26.9	28.78	30.13	27.01	27.35	27.78	25.93	26.49	27.22	28.4	27.76	29.6	30.25	27.8	27.04	26.18	25.56
hsa-miR-185*	40	38.31	40	38.22	35.19	40	36.26	35.59	36.89	37.06	37.5	36.08	40	38.68	40	40	37.91	35.57
hsa-miR-186	35.68	29.85	31.03	31.97	28.22	29.29	29.73	27.86	28.18	28.89	31.69	29.53	31.66	30.18	40	29.32	28.02	27.1
hsa-miR-187	40	35.78	40	40	35.01	40	40	36.49	40	35.74	34.43	40	33.6	36.1	36.63	35.05	39.95	34.88
hsa-miR-187*	40	40	40	40	40	40	40	40	40	40	40	40	40	40	40	40	40	40
hsa-miR-188-5p	36.95	36.56	40	40	38.02	39.04	38.93	36.95	40	39.02	36.72	40	37.05	40	36.79	36.74	36.91	36.09
hsa-miR-18a	30.9	31.04	31.43	34.47	29.99	30.02	30.9	29.16	29.62	29.55	29.28	30.25	32.2	31.19	29.38	29.88	29.23	28.49
hsa-miR-18a*	34.51	33.79	35.07	40	33.2	34	34.32	34.81	33.35	33.76	32.56	34	36.55	34.74	33.24	34.16	32.76	31.6
hsa-miR-18b	30.67	30.48	31.66	32.99	28.91	29.23	29.71	27.96	28.58	29.1	29.15	29.56	31.61	30.34	30.5	29.3	28.08	27.25
hsa-miR-190	36.58	37.58	36.05	36.27	34.89	35.3	40	35.62	35.43	34.73	32.61	34.83	36.68	35.01	35.1	37.82	35.16	33.12
hsa-miR-191	26.77	28.63	32.26	32.6	27.19	26.9	27.96	26.31	26.8	26.15	25.64	26.77	30.73	28.05	25.93	26.76	26.27	25.61
hsa-miR-192	31.42	31.83	31.95	33.51	31.47	31.12	31.92	31.47	31.3	30.9	30.67	32.86	31.98	32.21	30.62	31.76	31.63	29.54
hsa-miR-193a-3p	40	40	40	40	40	40	40	38.05	40	39.36	38.45	40	40	40	40	40	40	39.06
hsa-miR-193a-5p	38.97	40	40	37.94	40	38.08	40	38.16	39.39	40	38.12	38.52	40	38.99	40	40	38.83	38.46
hsa-miR-193b	35.94	36.84	34.07	36.15	36.25	33.97	35.35	40	35.26	34.76	35.86	34.86	34.52	34.28	33.26	35.68	35.77	34.44
hsa-miR-194	36.39	36.69	35.14	37.69	34.67	35.79	38.12	34.9	35.03	34.89	34.54	35.46	39.22	35.71	35.89	36.92	35.11	32.94
hsa-miR-195	35.17	32.76	33.99	35.84	32.18	32.5	34.15	31.24	31.9	32.21	32.46	32.87	36.54	33.84	32.29	32.79	31.7	31.15
hsa-miR-196a	40	40	40	40	40	40	40	40	40	40	40	40	40	40	40	40	36.24	40
hsa-miR-196b	34.8	36.04	35.45	37.88	34.52	35.25	35.2	34.75	34.06	34.87	33.52	34.69	37.79	35.49	34.28	36.24	35.71	32.94
hsa-miR-197	27.99	27.99	29.79	31.2	28.51	28.59	29.62	27.95	28.67	28.27	27.59	29.08	30.44	29.98	27.89	28.44	28.09	27.7
hsa-miR-1979	30.62	29.76	29.24	31.64	29.31	29.8	29.92	29.45	30.26	28.71	29.85	28.83	31.93	29.32	29.6	29.85	28.63	28.74
hsa-miR-198	40	37.97	40	40	40	40	40	40	40	40	40	40	40	40	40	40	40	40
hsa-miR-199a-3p	26.48	26.67	28.86	29.71	27.35	27.21	28.24	26.49	27.28	26.35	26.08	27.16	29.19	29.04	26.62	27.16	26.72	26.12
hsa-miR-199a-5p	26.62	28.12	28.58	31.7	27.15	27.88	28.25	26.82	26.89	26.24	25.19	26.91	30.45	28.92	27.31	26.96	26.92	25.92
hsa-miR-199b-5p	34.03	36.92	35.03	40	36.57	35.5	37.17	33.67	33.76	34.61	33.07	33.46	39.11	35.35	34.89	35.23	34.46	32.73
hsa-miR-19a	30.11	29.15	31.61	32.68	30.08	29.99	30.61	29.92	29.65	30.29	29.77	31.08	31.95	31.47	29.91	30.19	29.51	28.25
hsa-miR-19b	25.73	23.82	25.83	26.73	24.55	24.52	24.85	23.82	24.21	24.64	25.96	24.99	26.24	26.31	24.21	24.16	23.98	22.88
hsa-miR-200a	40	37.13	36.84	35.85	36.45	40	40	40	35.61	35.61	35.34	35.93	40	37.3	35.21	40	36.68	34.07
hsa-miR-200b	36.87	38.36	37.49	40	38.53	37.5	38.15	37.12	36.83	36.62	37.73	36.68	40	37.32	38.39	40	36.96	36.79
hsa-miR-200c	34.05	34.2	34.88	40	32.88	33.96	34.88	32.21	33.1	32.77	31.74	34.26	35.8	33.79	32.71	35.45	32.86	32.09
hsa-miR-202	40	40	40	40	40	40	37.47	40	40	40	40	40	40	40	40	40	37.12	40
hsa-miR-202*	40	40	40	40	40	40	40	40	40	40	40	40	40	40	40	40	40	40
hsa-miR-203	40	40	40	40	40	40	40	40	40	40	40	40	40	40	40	40	40	40
hsa-miR-204	36.24	36.95	37.01	40	36.18	38.17	37.98	36.5	36.81	34.18	33.99	35.8	40	36.84	40	36.18	35.27	36.41
hsa-miR-205	35.33	35.35	34.49	34.84	33.58	34.82	34.97	35.69	34.5	34.75	34.99	34.99	35.05	34.95	34.74	36.59	34.88	34.66
hsa-miR-206	40	40	40	40	40	40	40	40	40	40	40	40	40	40	40	40	40	40
hsa-miR-20a	24.77	25.19	26.32	28.22	24.66	24.94	25.48	23.95	24.5	24.65	24.12	25.15	26.71	26.15	24.33	24.67	23.95	23.26
hsa-miR-20b	35.81	35.26	35.47	36.39	33.8	34.87	35.31	33.44	34.23	35.03	34.86	35.35	36.55	35.46	34.62	35.19	33.44	32.19
hsa-miR-20b*	36.02	35.74	36.56	38.44	35.94	37.63	36.82	34.15	34.08	32.94	32.58	35.36	38.28	36.16	36	36.48	35.57	33.15
hsa-miR-21	24.51	23.61	26.1	26.48	24.5	24.72	25.07	23.92	24.18	24.08	22.95	25.13	26.3	25.91	23.99	24.23	23.95	23
hsa-miR-21*	33.69	33.08	36.27	36.88	34.29	34.24	35.57	34.68	33.97	33.45	32.27	34.12	36.19	35.76	33.03	34.09	34.62	33.73
hsa-miR-210	31.73	31.55	32.79	33.62	31.92	31.74	32.42	31.5	31.49	32.02	31.45	31.84	34.21	33.5	31.09	32.57	31.67	30.54
hsa-miR-211	37.47	36.86	35.87	40	37.39	37.41	40	37.83	36.9	36.28	40	40	40	40	38.01	38.95	36.81	37.82
hsa-miR-212	33.52	35.91	40	35.97	40	35.04	36.86	36.25	36.5	40	35.25	36.77	40	35.9	35.45	35.06	36.86	35
hsa-miR-214	40	40	37.76	40	37.79	38.52	40	40	40	36.8	37.31	37.73	40	40	37.29	38.5	39.31	40
hsa-miR-215	32.81	32.94	34.04	36.39	32.86	32.58	33.92	33.14	33.01	32.55	32.28	32.56	34.84	34.45	32.32	33.12	33.15	31.29
hsa-miR-216a	36.85	40	40	40	40	40	40	40	40	40	40	37.45	40	40	40	40	40	40
hsa-miR-216b	40	40	40	40	40	40	40	40	37.93	40	40	40	40	40	40	40	40	40
hsa-miR-217	40	40	40	40	40	40	40	40	40	40	40	40	40	40	40	40	40	40
hsa-miR-218	40	40	40	40	40	37.62	40	40	40	38.05	36.16	40	40	40	37	40	40	36.67
hsa-miR-219-5p	35.82	36.86	36.01	40	34.98	35.26	35.02	34.71	34.13	33.81	34.25	34.34	37.47	34.32	36.52	35.71	34.1	32.92
hsa-miR-22	27.78	26.21	29.37	30.2	27.36	27.69	27.98	27.47	27.8	27.57	27.74	28.25	30.15	29.33	27.83	27.32	27.88	26.94
hsa-miR-22*	35.43	28.97	32.17	32.29	29.46	29.86	30.56	29.08	29.22	30.27	30.74	30.65	31.53	31.45	36.5	29.83	29.15	28.3
hsa-miR-220a	40	40	40	40	40	40	40	40	40	40	40	40	40	40	40	40	40	40
hsa-miR-221	25.27	25.8	27.04	28.52	25.19	25.71	26.05	24.65	24.87	25.16	24.91	25.84	27.6	26.65	24.98	25.27	24.74	24.02
hsa-miR-222	28.11	27.72	29.3	30.8	27.91	28.16	29.12	27.61	27.94	27.81	27.43	28.32	30.03	29.3	27.6	28.07	27.75	26.84
hsa-miR-223	20.98	21.98	22.92	24.72	21.33	21.62	22.57	20.96	21.21	20.9	20.23	21.5	23.59	22.98	20.65	21.25	20.99	20.12
hsa-miR-224	35.15	36.67	37.83	40	36.55	35.72	36.9	33.89	35.99	35.26	35.27	35.55	38.54	39.4	36.16	36.45	34.6	34.91
hsa-miR-23a	24.6	24.7	26.47	27.21	24.64	24.75	25.86	24.15	24.78	24.13	23.63	24.9	26.89	26.31	23.81	24.84	24.44	23.71
hsa-miR-23b	26.83	27.59	29.1	30.34	26.83	27.68	28.76	26.53	26.94	26.83	26.46	27.62	29.55	28.23	26.69	27.34	26.67	25.93
hsa-miR-24	23.99	24.01	26.1	26.84	24.26	24.53	25.34	23.62	24.13	23.96	23.76	24.75	26.44	25.64	23.67	24.49	23.76	23.23
hsa-miR-25	28	28.2	29.21	31.28	28.29	28.19	28.71	27.97	28.54	27.94	27.68	28.7	30.29	29.89	27.7	28.17	28.27	26.97
hsa-miR-26a	27.83	29.8	28.95	34.54	26.19	28.33	29.84	25.25	25.62	26.31	27.62	26.8	32.5	27.61	27	27.97	25.17	24.48
hsa-miR-26a-2*	40	40	40	40	40	40	40	38.79	40	38.26	40	40	40	40	40	40	40	37.38
hsa-miR-26b	28.78	31.51	29.83	34.86	28.22	29.06	31.09	27.74	27.66	27.95	27.05	27.95	32.48	29.13	27.89	29.23	27.08	26.09
hsa-miR-27a	40	24.75	29.29	28.05	25.19	25.58	26.29	24.86	24.69	25.34	34.54	26.31	27.13	29	40	26.33	24.6	23.63
hsa-miR-27b	33.33	28.07	28.64	31.94	26.58	27.95	28.08	25.97	26.28	32.08	30.6	27.81	29.8	28.2	31.02	28.02	26.07	25.22
hsa-miR-28-5p	32	32.21	30.97	34.23	29.88	30.69	31.95	28.95	29.7	29.49	28.23	29.61	34.21	30.67	33.29	30.87	29.1	28.11
hsa-miR-296-5p	33.5	33.31	35.7	37.09	33.6	35.53	33.84	34.88	35.08	33.55	32.85	35.59	34.68	35.57	33.51	33.02	34.14	32.59
hsa-miR-298	40	40	40	40	40	40	40	40	40	40	40	40	40	40	40	40	40	40
hsa-miR-299-3p	38.23	37.92	37.94	40	39.01	38.29	40	40	40	36.95	37.06	36.97	40	38.88	36.56	36.62	40	39.04
hsa-miR-299-5p	37.88	40	36.57	36.53	35.45	35.56	40	35.15	35.46	34.76	35.86	35.31	38.84	40	34.99	40	34.47	33.58
hsa-miR-29a	29.13	28.57	30.54	31.32	29.58	29.65	29.92	29.57	29.81	28.92	28.65	29.56	31.18	30.89	29.08	28.86	29.36	28.63
hsa-miR-29b	40	30.34	34.35	34.32	31.08	31.79	31.33	30.86	31	31.08	37.05	31.7	33.35	32.77	40	31.12	30.68	29.35
hsa-miR-29b-2*	35.53	34.49	40	40	34	34.76	34.32	34.34	33.79	34.5	35.15	33.74	35.9	34.32	34.46	34.67	32.64	32.99
hsa-miR-29c	29.09	27.99	29.94	31.22	28.71	28.83	29.16	28.84	28.83	28.32	28.46	28.82	30.54	30.22	28.55	28.21	28.6	27.45
hsa-miR-301a	35.31	31.35	31.71	37.05	30.47	30.93	31.25	29.64	29.77	29.84	37.63	30.63	34.45	31.18	31.13	30.95	29.68	28.33
hsa-miR-301b	32.79	34.34	34.6	40	32.55	33.04	34.19	32.16	32.32	32.47	32.25	32.35	36.07	35.1	32.43	32.6	32.48	31.25
hsa-miR-302a	40	40	40	40	40	40	40	38.31	38.88	40	40	40	40	40	40	40	40	40
hsa-miR-302b	40	40	40	40	40	40	40	40	36.74	38.27	40	40	40	40	40	40	40	37.43
hsa-miR-302c	40	40	40	40	40	40	40	40	40	40	40	40	40	40	40	40	40	40
hsa-miR-302c*	40	40	40	40	36.66	40	40	40	40	40	40	40	40	40	40	40	40	40
hsa-miR-302d	40	40	40	40	40	40	40	40	40	40	40	40	40	40	40	40	40	40
hsa-miR-302d*	40	40	40	40	40	40	40	40	40	40	40	40	40	40	40	40	40	40
hsa-miR-30a	37.15	36.62	37.4	37.46	35.08	34.63	35.6	34.49	33.66	35.47	35.6	35.43	35.69	37.84	39.06	34.84	33.68	32.8
hsa-miR-30b	27.62	29.44	28.67	33.09	27.54	27.93	29.12	26.73	27.2	26.19	25.27	26.72	31.33	28.47	26.7	27.11	26.3	25.58
hsa-miR-30b*	39.54	40	37.63	36.97	39.25	40	40	40	36.78	40	40	36.87	40	36.19	40	37.93	35.5	37.81
hsa-miR-30c	30.66	31.29	30.26	34.58	29.62	30.47	31.65	28.94	29.16	28.49	27.85	28.65	33.3	29.85	28.96	30.09	28.6	27.02
hsa-miR-30c-2*	40	40	40	40	40	40	40	40	37.65	40	40	40	40	40	40	40	40	40
hsa-miR-30d	40	28.89	31.6	32.03	28.5	29.08	29.73	27.8	28.74	28.52	30.1	29.48	31.44	30.71	29.34	28.95	27.94	28.31
hsa-miR-30e	38.16	31.69	34.28	34.59	30.7	31.85	32.42	29.75	30.64	31.21	33.97	32.16	33.71	32.33	40	31.99	29.94	29.28
hsa-miR-30e*	31.21	33.22	32.94	34.95	30.89	31.7	32.28	30.53	30.69	30.99	30.1	31.58	34.66	32.11	30.58	31.02	30.57	29.65
hsa-miR-31	40	40	35.51	40	37.01	38.11	40	40	39.12	37.87	40	36.03	40	36.7	40	40	35.78	35.22
hsa-miR-31*	40	40	40	40	40	40	40	40	40	40	40	40	40	40	40	40	40	40
hsa-miR-32	29.08	28.76	30.9	32.69	29.52	30.34	30.52	30.04	29.91	29.21	27.09	29.52	31.83	31.33	29.16	28.86	29.92	28.43
hsa-miR-320a	31.05	24.93	27.79	27.64	25.47	25.74	26.11	24.95	25.69	25.89	28.68	26.46	27.25	27.48	36	26.1	25.23	24.77
hsa-miR-323-3p	33.92	33.66	34.45	33.83	33.16	33.51	33.5	33.13	32.78	32.53	34.33	32.78	35.18	34.83	33.01	32.34	33.66	32.16
hsa-miR-324-3p	29.56	29.83	30.9	32.43	29.68	30.21	30.49	29.57	29.64	29.54	28.88	30.27	32.23	31.51	29.23	29.73	29.89	28.84
hsa-miR-324-5p	29.79	30.01	31.07	33.01	29.61	29.82	30.49	29.2	29.47	29.12	28.97	29.88	32.71	30.99	31.08	29.6	29.49	28.22
hsa-miR-325	40	40	40	40	40	40	40	40	40	40	40	40	40	40	40	40	40	40
hsa-miR-326	28.71	28.64	31.23	32.53	29.02	30.21	30.21	29.5	29.68	28.79	27.76	29.75	31.67	30.99	28.97	28.8	29.78	29.16
hsa-miR-328	29.58	28.87	30.91	31.9	29.3	29.84	30.27	28.89	29.35	29.6	28.98	29.87	31.53	31.06	29.44	29.57	29.29	28.33
hsa-miR-329	31.85	33.49	32.73	34.44	32.25	32.25	32.63	31.83	31	31.62	32.16	31.48	34	34.26	31.26	31.46	31.88	30.35
hsa-miR-330-3p	33.25	33.87	34.32	40	33.23	34.05	33.9	32.09	32.24	32.65	31.77	33.89	36.4	34.05	32.45	33.18	32.14	31.89
hsa-miR-331-3p	29.64	31.43	30.81	33.51	28.78	29.67	30.63	28.53	28.64	28.75	28.15	29.19	32.5	30.93	28.76	29.65	28.55	27.65
hsa-miR-335	40	28.35	31.89	31.89	29.48	29.74	30.33	28.86	28.99	29.93	28.78	30.35	31.53	31.13	30.72	30.53	28.89	28.14
hsa-miR-337-3p	38.94	32.85	36.83	36.74	33.84	34.17	35.57	33.31	34.26	33.8	35.46	34.81	36.2	36.26	40	34.04	33.34	33.34
hsa-miR-337-5p	37.16	36.21	35.66	38.28	35.24	34.89	36.29	34.66	34.61	35.56	40	34.29	36.61	39.35	40	33.78	34.86	33.5
hsa-miR-338-3p	29.47	30.3	30.63	33.17	29.12	29.9	29.63	28.47	29.5	28.78	28.1	29.72	31.64	30.51	29.06	28.84	28.67	28.52
hsa-miR-339-5p	32.99	32.15	32.09	36.86	31.74	31.44	32.74	30.26	30.78	30.62	29.59	30.92	35.72	32.27	30.7	32.02	30.16	29.57
hsa-miR-33a	32.02	32.25	34.01	37.02	30.22	33.56	33.35	30.59	29.75	32.04	30.22	31.92	34.8	34.09	31.6	32.1	30.05	29.08
hsa-miR-33b	34.97	34.29	36.15	40	33.87	34.8	34.93	35.62	34.32	34.92	32.27	34.93	36.88	36.1	33.82	33.44	38.21	32.72
hsa-miR-340	34.54	34.58	36.47	40	33.79	35.54	34.9	32.84	33.08	34.38	34.82	34.99	37.19	37.91	35.51	33.73	33.31	32.33
hsa-miR-342-3p	30.03	29.9	29.68	31.54	28.76	28.93	29.29	27.48	28.22	28.11	28.5	28.22	30.93	29.63	28.02	28.65	27.48	27.09
hsa-miR-345	40	36.65	38.55	39.39	35.31	38.22	40	34.94	34.18	37.64	40	39.39	40	37.02	40	39.09	34.36	33.34
hsa-miR-346	40	35.6	37.43	36.15	36.68	35.82	36.06	36.45	36	35.21	36.78	37.04	36.49	35.98	35.01	36	34.55	37.29
hsa-miR-34a	33.76	33.82	40	35.79	34.12	34.29	34.52	33.08	33.71	34.07	32.93	33.68	35.89	34.98	35.16	33.18	33.74	32.76
hsa-miR-34b	40	40	40	40	40	40	40	40	40	40	40	40	40	40	40	40	40	40
hsa-miR-34c-3p	40	40	40	40	40	40	40	40	40	40	40	40	40	40	40	40	40	40
hsa-miR-34c-5p	40	40	40	40	40	40	40	40	40	40	40	40	40	40	40	40	40	40
hsa-miR-361-3p	32.86	34.81	33.53	38.84	31.83	32.15	32.69	31.34	31.75	32.11	31.45	31.95	35.59	33.36	31.78	32.02	31.44	30.81
hsa-miR-361-5p	40	40	40	40	37.64	40	40	36.57	35.85	40	40	40	40	40	40	40	36.4	34.84
hsa-miR-362-5p	40	40	40	40	40	40	40	40	40	40	40	38.89	40	40	40	38.67	38.74	40
hsa-miR-363	33.45	31.64	32.81	34.32	32.29	31.99	32.08	32.17	32.52	32.06	31.72	32.5	33.72	34.25	32.05	31.98	32.63	30.53
hsa-miR-363*	40	40	40	40	40	37.01	40	40	40	40	40	40	40	40	40	40	40	40
hsa-miR-365	36.22	33.64	34.36	37.02	33.08	34.8	35.62	33.48	35.02	35.62	35.48	33.91	34.73	34.85	36.07	35.79	34.61	32.51
hsa-miR-367	40	38.51	40	40	40	40	40	40	40	40	40	40	40	40	40	40	40	40
hsa-miR-369-5p	33.87	35.78	35.53	36.49	33.72	34.84	34.48	32.99	32.74	33.65	34.5	34.5	35.68	36.81	33.6	33.35	33.09	32.02
hsa-miR-370	32.19	36.22	34.81	40	32.27	32.76	33.59	33.15	32.21	31.76	32.03	31.96	35.13	33.69	30.83	31.94	32.27	31
hsa-miR-371-3p	40	40	40	40	40	40	40	40	40	40	40	40	40	40	40	40	40	40
hsa-miR-371-5p	40	40	40	40	40	40	40	40	40	40	40	40	40	40	38.91	40	40	40
hsa-miR-372	40	40	40	40	40	40	40	40	40	40	40	40	40	40	40	40	40	40
hsa-miR-373	40	40	40	40	40	40	40	40	40	40	37.71	40	40	40	40	40	40	39.99
hsa-miR-373*	37.15	36.93	36.25	36.6	40	37.74	35.65	37.2	37.98	40	40	37.89	36.62	37.62	40	38.45	37.64	37.17
hsa-miR-374a	32.83	34.59	33.56	39.1	31.96	32.29	34.71	31.45	31.58	30.94	30.15	31.3	37.91	34.21	32.54	32.63	31.17	29.85
hsa-miR-374b	29.96	32.25	31.03	35.93	29.72	30.49	32.09	29.33	29.69	28.9	28.08	29.24	34.5	31.59	29.42	30.59	29.17	28.07
hsa-miR-374b*	40	40	40	37.5	37.85	40	40	36.6	40	40	40	40	40	40	40	38.76	36.69	40
hsa-miR-375	35.54	34.73	34.5	34.15	33.81	32.86	34.3	34.27	33.92	34.02	33.5	34.49	33.63	35.64	35.33	35.67	33.75	33.24
hsa-miR-376a	28.8	29.58	30.35	31.38	29.1	29.13	29.47	29.04	28.71	28.69	29.15	29.15	30.94	31	29.01	28.71	29.02	27.66
hsa-miR-376b	33.47	31.06	31.81	32.86	31.06	30.85	30.84	30.6	29.99	30.06	30.83	30.27	32.05	33.25	31.12	30.04	30.65	29.26
hsa-miR-376c	32.88	28.96	30.52	30.99	29.18	28.79	28.82	28.82	28.51	28.23	31.17	28.68	30.65	31.46	34.66	28.22	28.94	27.73
hsa-miR-377	32.71	31.16	32.67	34.38	30.85	31.34	31.46	31.83	31.33	30.14	31.62	30.48	34.09	33.14	31.11	29.96	32.38	30.73
hsa-miR-378	31.14	30.59	31.84	33.56	30.98	31.1	31.3	30.84	30.97	31.64	30.92	31.97	33.12	32.21	30.84	31.5	31.13	30.44
hsa-miR-379	40	40	36.05	40	36.54	40	40	40	35.17	40	40	37.04	40	40	40	40	35.24	34.84
hsa-miR-381	34.81	38.78	36.11	38.2	35.27	35.96	36.46	35.01	34.36	35.54	35.62	34.63	37.73	37.18	35.21	34.67	35.03	33.59
hsa-miR-382	30.47	31.65	31.86	32.27	30.07	31.02	30.8	30.01	30.23	30.53	31.51	31.08	32.55	31.64	30.14	30.16	30.26	29.59
hsa-miR-383	40	40	40	40	40	40	40	40	40	40	40	40	40	40	40	40	40	40
hsa-miR-409-3p	29.05	30.72	29.9	31.74	28.74	29.53	29.83	28.66	28.62	29.01	29.87	28.83	31.74	30.1	28.83	29.07	28.71	27.72
hsa-miR-410	30.65	31.15	32.58	32.36	30.86	31.44	31.43	30.91	30.87	30.49	31.29	30.64	32.31	33.2	30.71	30.68	31.05	29.77
hsa-miR-411	33.83	36.76	33.26	40	33.71	33.04	33.43	32.53	31.92	32.32	31.96	32.13	35.62	33.76	32.28	33.16	32.84	30.66
hsa-miR-421	33.87	33.95	34.79	35.53	32.5	33.88	34.77	31.98	32.14	33.54	34.1	34.17	36.03	34.26	34.7	34.02	31.94	30.91
hsa-miR-422a	40	36.62	40	40	40	40	40	40	40	40	40	40	40	40	40	40	40	40
hsa-miR-423-3p	27.85	26.78	28.59	30.33	26.92	27.23	27.87	26.27	27.02	26.87	26.3	27.34	29.48	28.19	26.5	27.06	26.53	25.63
hsa-miR-423-5p	35.21	27.7	30.57	30.13	28.26	28.49	28.72	27.29	27.86	28.9	28.98	29.29	29.96	29.77	28.05	28.35	27.65	27.06
hsa-miR-424	30.2	28.8	31.06	31.12	28.87	29.91	30.2	29.16	28.98	29.88	28.09	30.43	31.18	30.72	29.95	29.47	29.34	27.54
hsa-miR-425	28.34	28.35	29.44	30.54	27.98	28.22	28.5	27.51	27.91	27.78	27.75	28.29	29.81	29.68	27.47	27.81	27.66	26.63
hsa-miR-425*	30.1	29.85	31.24	32.8	29.72	29.85	30.08	29.47	29.66	29.51	29.35	30.17	32.21	30.84	29.86	29.57	29.81	28.74
hsa-miR-429	40	40	40	40	40	40	40	37.04	35.96	40	40	40	40	40	40	40	36.4	36.68
hsa-miR-431	31.82	33.74	33.12	35.14	33.07	33.05	32.43	32.18	32.22	31.75	32.79	31.88	34.52	34.51	32.09	31.46	32.66	31.12
hsa-miR-432	33.08	35.05	33.98	35.15	33.47	32.62	33.69	32.49	32.94	32.15	34.28	32.23	35.49	35.16	32.05	32.57	32.69	32.07
hsa-miR-433	35.78	35.1	34.81	35.64	34.22	33.8	33.6	33.53	34.24	33.8	35.15	34.43	35.48	36.4	36.72	33.25	33.73	32.94
hsa-miR-449a	40	37.07	40	40	36.94	36.14	40	40	36.05	36.58	40	40	40	40	40	36.95	40	36.05
hsa-miR-449b	40	40	40	37.27	40	40	40	40	40	40	40	40	40	40	40	40	40	40
hsa-miR-450a	40	37.78	36.97	40	35.15	36.66	40	36.95	35	36.21	37.1	40	39.24	36.8	38.82	36.93	36.09	34.05
hsa-miR-451	26.9	24.92	23.77	26.16	23.45	22.94	23.83	22.95	22.9	23.89	25.72	28.46	25.45	23.59	26.15	25.45	23.58	19.35
hsa-miR-452	34.8	35.94	35.52	37	36.26	35.35	36.71	32.8	35.15	35.01	36.75	35.27	35.34	40	35.01	36.56	34.76	33.94
hsa-miR-454	40	40	40	40	38.29	40	40	37.3	36.62	40	40	40	40	37.38	40	40	36.27	34.29
hsa-miR-455-5p	40	37.12	40	40	40	40	40	40	38.92	40	40	40	40	38.74	40	40	40	40
hsa-miR-483-3p	40	36.91	37.32	38.23	36.89	36.55	36.72	37.92	37.07	36.82	36.87	35.8	38.87	36.05	37.12	38.15	36.76	37.29
hsa-miR-484	28.3	26.84	28.88	29.77	26.74	27.02	27.6	26.13	26.77	26.97	27.5	27.63	28.96	28.7	28.2	27.09	26.27	25.7
hsa-miR-486-5p	28.15	27.48	29.07	30.01	28.12	27.73	28.13	27.44	27.96	28.19	27.78	29.61	29.57	28.99	27.94	28.43	28.03	25.92
hsa-miR-487b	31.8	33.72	33.13	35.46	32.92	32.11	32.73	32.07	32	31.48	32.5	31.53	34.48	34.15	31.12	31.69	31.89	30.7
hsa-miR-488	40	40	40	40	40	40	40	40	38.19	40	40	40	40	40	40	40	37.04	40
hsa-miR-490-3p	36.58	35.47	36.16	33.75	33.17	32.79	35.99	35.62	34.83	33.42	34.16	35.09	34.75	33.57	33.49	35.35	35.26	35.23
hsa-miR-491-3p	40	38.83	40	40	40	40	40	40	40	40	37.71	40	40	40	40	39.24	38.5	38.31
hsa-miR-491-5p	33.16	35.29	33.66	36.79	32.42	34.84	33.93	32.2	32.88	32	31.66	33.45	40	34.28	32.18	33.28	32.83	32.05
hsa-miR-492	40	40	40	40	40	40	40	40	40	40	40	40	40	40	40	40	40	40
hsa-miR-493	36.22	36.6	34.62	36.96	35.87	34.63	34.74	33.49	33.27	34.46	35.31	33.78	36.13	36.46	34.46	33.72	34.11	33.15
hsa-miR-494	40	40	40	40	36.43	36.31	40	36.41	35.85	36.48	40	37.25	40	40	40	37.47	36.19	34.67
hsa-miR-495	28.99	30.85	30.89	31.77	29	29.44	30.16	28.98	28.8	29.01	29.69	28.98	30.81	30.62	28.45	28.82	28.96	27.58
hsa-miR-497	31.47	31.09	32.99	34.77	32.47	32.22	32.14	32.06	32.46	31.84	30.88	32.17	33.82	33.06	31.26	32.21	32.12	31.87
hsa-miR-498	40	40	40	40	40	40	40	40	40	40	40	40	40	40	40	40	40	40
hsa-miR-499-5p	40	37.92	37.13	40	38.09	38.05	40	38	36.75	40	38.94	40	40	38.66	40	40	37.01	37.95
hsa-miR-500	40	37.14	37.89	40	35.47	35.23	37.38	35.55	35.52	38.42	35.3	35.83	40	37.39	38.59	40	34.87	33.75
hsa-miR-501-5p	36.69	38.91	35.69	36.43	40	36.78	36.6	34.86	34.86	36.77	36.07	38.53	36.24	36.67	36.07	40	36.77	33.73
hsa-miR-502-5p	36.83	39.33	35.76	34.84	35.71	35.12	38.94	34.56	36.45	35.78	36.61	40	36.73	35.16	34.45	36.58	37.01	34.73
hsa-miR-503	31.91	33.87	33.71	38.07	30.87	32.53	33.75	31.6	31.81	31.75	31.34	32.01	34.53	32.65	31.01	31.92	31.59	31.19
hsa-miR-505	34.6	32.49	33.97	36.63	31.8	32.49	33.84	31.45	31.87	32	32.66	32.85	34.24	34.79	33.8	33.64	31.43	30.51
hsa-miR-506	40	40	40	40	40	40	40	40	40	40	40	40	40	40	40	40	40	39.13
hsa-miR-508-3p	40	40	40	40	40	40	40	40	40	40	40	40	40	40	40	40	40	40
hsa-miR-509-3-5p	40	40	40	40	40	40	40	40	40	40	40	40	40	40	37.72	40	40	40
hsa-miR-509-3p	40	40	36.85	35.63	40	36.64	36.11	40	36.66	40	40	36.57	40	40	36.18	38.47	36.4	40
hsa-miR-510	40	40	40	37.05	36.49	40	40	40	40	40	40	40	35.31	40	40	40	40	40
hsa-miR-512-5p	40	40	40	40	40	40	40	40	40	40	40	40	40	40	40	40	40	40
hsa-miR-513a-5p	40	40	40	40	37.87	40	40	40	40	40	40	40	40	40	40	40	40	40
hsa-miR-514	40	40	40	40	40	40	40	40	40	40	40	40	40	40	40	40	40	40
hsa-miR-516a-5p	40	40	40	40	40	40	40	40	40	40	40	40	40	40	40	40	40	40
hsa-miR-516b	40	40	40	40	40	40	38.12	40	40	40	40	40	40	40	40	40	40	39.2
hsa-miR-517a	40	40	40	40	40	40	40	40	40	40	40	40	40	40	40	40	40	40
hsa-miR-517c	40	38.81	40	40	40	40	40	40	37.02	40	40	40	40	40	40	40	40	40
hsa-miR-518a-3p	40	40	40	40	40	40	40	40	40	40	40	40	40	40	40	40	40	40
hsa-miR-518b	40	40	37.73	40	40	40	40	40	40	40	40	40	40	40	37.72	40	40	40
hsa-miR-518c	40	40	40	40	40	40	40	40	40	40	40	40	40	40	40	37.31	40	40
hsa-miR-518c*	40	40	40	40	40	40	40	40	40	40	40	37.57	37.49	40	40	40	40	40
hsa-miR-518e	40	40	40	40	40	40	40	40	40	40	37.09	40	40	40	39.15	40	40	40
hsa-miR-518f	40	39.58	40	40	36.79	40	40	40	40	40	36.69	40	40	40	40	40	40	40
hsa-miR-519a	40	40	40	40	40	40	40	40	40	40	40	40	40	40	40	40	40	40
hsa-miR-519d	40	40	40	40	40	40	40	40	40	40	40	40	40	40	40	37.48	40	40
hsa-miR-520c-3p	40	40	40	40	40	40	40	40	40	40	37.11	40	40	40	40	40	40	40
hsa-miR-520d-5p	40	40	40	40	38.42	40	40	40	38.26	38.24	39.38	40	40	40	40	36.95	40	40
hsa-miR-521	40	40	40	40	40	40	40	40	40	40	40	40	40	40	40	40	40	40
hsa-miR-523	40	35.05	35.9	40	36.75	40	40	36.03	40	40	40	40	40	40	40	40	40	40
hsa-miR-524-3p	40	40	40	40	40	40	40	40	40	40	40	40	40	40	40	40	40	40
hsa-miR-524-5p	40	40	35.57	40	40	40	40	40	40	40	40	40	40	40	40	36.85	40	40
hsa-miR-525-5p	40	40	39.26	40	40	40	40	38.22	37.34	37.47	40	36.96	40	35.95	40	40	35.79	40
hsa-miR-526b	40	40	36.21	37.06	40	40	40	40	34.74	40	36.76	40	40	40	40	40	36.75	37.76
hsa-miR-532-5p	33.29	32.3	35.83	35.43	32.78	32.42	32.64	32.59	32.91	31.43	32.28	32.9	34.79	33.73	32.91	33.21	32.47	31.35
hsa-miR-539	40	40	40	40	39.39	40	40	37.35	37.13	40	40	40	40	40	40	40	39.18	37.03
hsa-miR-542-5p	34.44	33.71	35.77	36.56	33.48	34.88	34.19	34.35	36.55	35.49	33.93	33.78	35.08	40	34.58	34.1	34.69	34.51
hsa-miR-545	40	35.92	40	40	35.85	36.57	36.09	35.85	36.17	37.26	37.79	36.48	40	37.23	36.4	36.6	35.97	34.53
hsa-miR-548b-3p	40	37.71	40	40	40	37.44	38.17	40	40	37.77	40	38.82	38.56	37.07	40	40	40	37.28
hsa-miR-548c-3p	40	40	40	40	40	40	40	40	40	40	40	40	40	40	40	40	40	40
hsa-miR-549	40	40	40	40	40	40	40	40	40	40	40	40	40	40	40	40	40	40
hsa-miR-550	40	36.05	40	34.97	37.72	40	40	40	40	40	37.7	36.22	36.54	36.02	40	37.74	35.88	37
hsa-miR-551b	30.77	31.82	32.14	34.45	31.5	32.33	33.34	31.54	31.18	30.68	30.26	31.02	34.06	32.27	30.51	31.84	31.32	29.8
hsa-miR-557	40	40	40	40	40	40	40	40	40	40	40	40	40	40	40	40	40	40
hsa-miR-570	35.03	35.21	40	40	34.91	34.75	35.21	34.66	35.89	36.21	35.51	37.05	36.64	37.61	37.14	35.22	35.63	35.49
hsa-miR-572	40	39.59	40	40	37.33	40	37.45	40	40	40	40	40	40	40	40	37.95	40	40
hsa-miR-574-3p	29.54	30.34	31.86	33.54	30.17	30.34	31.35	30.59	30.57	29.77	29.15	30.26	32.76	31.29	29.32	30.74	30.54	29.6
hsa-miR-576-3p	40	36.17	37.24	40	35.83	37.44	36.88	36.49	36.71	36.26	38.79	38.72	40	40	36.68	37.1	35.62	35.93
hsa-miR-576-5p	37.34	38.92	40	40	36.19	37.07	38.28	36.86	35.98	37.29	36.69	38.03	39.1	36.84	38.34	37.68	36.45	34.58
hsa-miR-582-5p	40	38.56	36.5	40	36.75	40	40	40	36.01	36.66	40	40	37.35	40	40	40	37.65	35.02
hsa-miR-583	40	40	40	40	40	40	40	40	40	40	40	40	40	40	40	40	40	40
hsa-miR-584	31.87	30	32.13	32.53	30.56	31.01	31.2	29.69	30.57	30.85	30.47	31.46	32.66	32.23	30.68	30.76	30.05	29.93
hsa-miR-589	33.6	33.54	34.44	33.82	35.48	36	37.66	33.32	32.48	35.05	31.46	32.65	35.61	35.62	35.21	34.78	30.45	32.75
hsa-miR-590-5p	28.52	27.93	30.51	30.63	29.35	29.29	29.07	28.85	28.8	28.68	28.08	29.56	30.25	31.17	28.5	28.31	28.9	27.71
hsa-miR-595	35.83	35.05	36.52	32.64	40	38.05	38.19	36.38	40	36.76	40	40	40	40	35.6	35.95	40	35.02
hsa-miR-596	40	38.42	40	40	40	40	38.14	40	38.02	40	40	40	40	40	40	40	40	37.21
hsa-miR-597	40	36.27	40	40	40	40	40	40	40	40	40	37.62	40	40	40	40	40	39.26
hsa-miR-598	31.86	31.5	34.31	34.21	31.7	32.04	32.6	31.86	32.02	31.57	30.66	32.19	34.05	33.08	31.53	31.5	32.13	30.84
hsa-miR-602	40	40	37.31	40	36.27	40	40	37.77	40	40	35.69	40	40	40	40	40	37	40
hsa-miR-608	40	40	40	40	40	40	40	40	40	40	40	40	40	40	40	40	40	40
hsa-miR-615-3p	40	39.64	40	37.91	36.89	38.91	37.77	37.78	36.87	40	40	37.4	39.53	38.2	40	37.95	37.17	37.15
hsa-miR-617	40	40	40	40	40	40	40	40	40	40	40	40	40	40	40	40	40	40
hsa-miR-620	40	40	40	40	40	40	40	40	40	40	40	40	40	40	40	40	40	40
hsa-miR-622	40	36.48	37.98	35.74	35.76	36.64	35.78	34.96	35.46	36.48	38.5	38.32	35.58	36.5	40	35.84	37.27	38.04
hsa-miR-623	40	40	40	40	40	40	40	40	40	40	40	40	40	40	40	40	40	40
hsa-miR-625*	40	31.98	35.69	34.54	33.06	31.74	33.99	32.86	32.81	32.44	35.49	33.48	33.6	33.78	40	33.43	32.22	31.45
hsa-miR-627	35.37	33.95	37.09	38.46	35.9	36.62	35.55	34.84	35.53	35.77	35.65	36.42	37.13	37.99	35.86	35.91	34.99	34.16
hsa-miR-628-3p	35.57	32.85	36.19	35.82	32.22	33.32	34.49	32.11	32.83	32.83	33.17	33.66	35.69	34.07	33.12	33.5	31.66	31.65
hsa-miR-629	35.67	32.08	34.91	34.74	32.85	33.69	32.82	32.55	33.66	33.33	33.77	33.6	36.71	34.04	33.64	33.18	32.69	32.64
hsa-miR-631	37.24	40	40	38.23	40	40	39.26	40	40	40	40	40	40	40	40	40	40	40
hsa-miR-637	40	40	40	40	40	40	40	38.36	40	40	40	40	40	40	40	40	40	40
hsa-miR-642	40	40	40	37.28	40	40	40	40	36.42	40	40	40	40	40	40	40	37.76	38.19
hsa-miR-651	40	36.53	40	37.63	36.2	35.58	38.13	34.34	34.29	35.72	36.86	35.77	37.05	36.8	35.33	37.17	35.61	33.92
hsa-miR-652	27.25	28.55	28.86	30.91	27.34	27.81	28.16	27.09	27.61	27.16	26.49	27.65	30.07	28.84	26.92	27.31	27.27	26.65
hsa-miR-654-5p	36.19	36.67	36.7	40	34.9	33.68	34.54	33.44	33.98	33.35	33.47	34.23	37.66	35.47	32.94	36.02	33.02	32.97
hsa-miR-658	40	40	40	29.85	40	40	40	40	40	40	40	40	40	40	40	40	40	40
hsa-miR-660	40	32.14	35.59	35.67	33.18	32.96	33.53	32.99	33.46	33.19	37.12	33.89	34.47	35.72	40	33.53	33.45	31.65
hsa-miR-662	39.58	36.75	36.67	40	40	38.48	40	40	35.6	37.08	36.46	38.36	37.71	40	40	37.64	36.12	36.12
hsa-miR-663	40	36.25	36.79	35.13	35.07	40	37.11	35.68	37.39	40	35.79	34.33	36.78	38.11	36.97	38.49	37.66	36.76
hsa-miR-665	40	36.58	39.15	37.62	35.91	37.61	36.16	40	40	34.98	37.13	36.48	40	40	35.3	35.69	37.88	36.43
hsa-miR-668	40	40	36.66	40	40	40	40	36.68	37.48	40	40	36.49	40	40	40	40	36.21	36.64
hsa-miR-671-5p	36.12	34.96	35.6	35.75	34.15	34.49	36.15	34.91	34.69	35.76	35.65	35.22	37.47	35.27	35.58	35.98	35.25	35.08
hsa-miR-7	38.13	38.52	38.23	40	36.66	37.79	40	35.74	36.9	38.45	36.58	38.12	40	40	38.42	40	35.58	34.25
hsa-miR-708	40	40	37.13	40	37.76	40	40	40	36.12	37.32	36.9	37.12	40	40	40	40	40	40
hsa-miR-720	28.64	26.83	27.84	29.43	28.14	28.17	28.16	28.67	28.86	28.02	27.35	27.57	29.2	28.78	28.05	28.71	28.3	28.03
hsa-miR-744	35.92	32.18	33.3	36.03	31.98	31.71	32.19	31.25	31.65	31.74	32.61	31.56	35.16	33.32	39.08	31.63	31.46	30.64
hsa-miR-760	40	35.06	36.66	38.67	35.02	35.28	36.06	34.55	38.01	34.58	40	36.52	40	36.78	34.01	37.04	35.77	36.2
hsa-miR-765	40	40	40	36.05	40	40	40	36.04	40	40	40	40	40	40	38.46	40	40	40
hsa-miR-766	29.54	31.58	30.85	34.87	29.62	29.89	30.77	28.84	29.62	29.31	28.59	29.77	33.04	30.84	28.9	29.86	28.98	28.28
hsa-miR-802	40	40	40	40	40	40	40	40	40	40	40	40	40	40	40	40	40	40
hsa-miR-873	40	40	40	40	40	40	40	40	40	40	40	40	40	40	40	40	40	40
hsa-miR-877	35.01	33.93	35.13	38.22	34.32	34.55	35.19	33	33.72	33.53	34.6	35.55	35.19	35.73	33.97	33.86	33.07	32.93
hsa-miR-885-5p	40	37.82	38.16	40	36.16	36.69	40	40	37.46	40	37.62	37.94	38.08	36.12	40	40	40	36.05
hsa-miR-886-3p	38.98	35.57	37.82	40	36.04	40	40	35.84	35.44	36.1	35.81	40	37.22	40	40	40	40	36.07
hsa-miR-886-5p	35.74	34.8	36.09	35.78	34.83	34.8	36.27	36.1	34.82	34.61	33.11	33.49	36.79	37.73	34.66	34.93	34.62	32.89
hsa-miR-887	40	38.66	40	40	40	40	40	40	40	40	37.85	40	40	40	40	40	38.44	38.46
hsa-miR-888	40	37.94	39.4	34.34	40	39.09	37.87	40	40	38.68	37.09	38.45	40	40	40	36.96	40	40
hsa-miR-890	40	40	40	40	40	40	40	40	40	40	40	40	40	40	40	40	40	40
hsa-miR-891a	40	40	40	40	40	40	40	40	40	40	40	40	40	40	40	40	40	40
hsa-miR-9	37.69	40	37.29	37.67	40	40	40	40	39.48	36.86	37.15	36.67	37.11	40	40	38.09	35.74	35.75
hsa-miR-9*	39.46	37.03	40	40	40	38.93	40	40	40	39.35	37.43	37.3	40	40	39.39	39	40	40
hsa-miR-921	40	40	40	40	40	40	40	40	40	40	40	40	40	40	40	40	40	40
hsa-miR-92a	28.14	24.76	26.72	27.11	24.97	25.07	25.74	24.44	25.07	25.06	24.98	25.69	26.76	26.62	25.75	25.54	24.63	23.92
hsa-miR-92a-1*	36.88	40	40	40	36.73	40	36.85	36.11	40	37.19	36.61	40	40	40	36.86	36.8	40	35.18
hsa-miR-92b	36.14	34.92	36.85	35.65	34.35	34.47	35.22	33.28	33.73	34.31	34.12	34.27	36.42	35.69	34.5	34.45	33.34	32.67
hsa-miR-93	25.62	26.02	27.18	29.64	25.87	26.01	26.42	25.3	25.79	25.62	25.19	26.29	28.11	27.09	25.08	25.76	25.49	24.49
hsa-miR-933	37.16	36.62	36.54	37.7	36.89	38.07	36.01	37.81	40	36.42	35.93	38.01	40	40	36.68	40	37.97	35.91
hsa-miR-934	37.32	37.01	36.71	37.18	35.79	37.41	36.93	36.7	35.75	36.9	35.93	36.74	36.73	36.85	37.47	36.65	35.87	35.52
hsa-miR-940	36.61	35.43	36.63	40	34.13	34.48	35.88	34.32	33.65	34.1	34.04	34.71	35.5	35.2	36.91	35.21	33.66	32.74
hsa-miR-95	40	36.76	37.61	36.07	35.51	35.97	40	34.92	37.01	40	36.99	35.12	40	36.1	35.78	37.31	40	36.15
hsa-miR-96	38.09	40	36.66	40	37.3	37.09	37.39	39.09	40	37.73	36.64	37.12	40	40	37.75	40	40	36.44
hsa-miR-96*	40	40	40	40	40	40	40	40	40	40	40	40	40	40	40	40	40	40
hsa-miR-98	36.06	37.65	36.24	40	34.86	35.51	37.7	34.47	34.6	34.84	33.26	34.07	40	36.26	34.94	35.91	34.98	32.9
hsa-miR-99a	33.04	31.85	32.97	34.37	31.63	32.13	32.66	30.99	31.28	31.65	33.3	31.73	33.23	34.84	32.37	32.57	31.45	29.86
hsa-miR-99a*	37.44	36.44	36.55	37.99	36.48	40	40	40	40	36.23	36.46	40	40	36.74	35.34	40	40	35.13
hsa-miR-99b	31.1	30.53	31.25	33.34	29.75	30.26	31.51	29.03	29.3	30.46	28.72	29.86	33.32	31.58	29.27	30.67	29.14	28.37
SNORD38B	40	40	39.27	40	40	36.94	40	36.11	36.7	40	40	36.72	40	34.55	35.47	40	35.82	36.63
SNORD49A	40	40	40	40	35.75	40	40	40	35.15	36.96	40	40	36.6	40	39.29	40	37.97	40
U6	40	35.69	34.66	33.64	35.78	37.01	37.48	34.86	40	33.77	34.62	34.87	34.73	33.55	35.13	40	40	35.32
UniSp31	21.18	20.71	20.73	20.94	20.65	20.65	21.03	20.57	20.58	20.11	20.6	20.8	20.91	20.88	21.25	20.92	20.62	20.6
UniSp32	21.67	21.05	20.8	21.58	20.91	21.16	21.22	20.66	20.61	21.07	20.88	20.97	21.13	21.45	21.83	21.19	20.85	20.72
UniSp33	20.7	20.37	20.77	21.05	20.63	20.68	20.59	20.5	20.34	20.62	21.11	20.65	20.71	20.76	21.31	20.83	20.66	20.6
UniSp6 CP	19.17	18.68	18.65	18.98	18.34	18.55	18.69	18.13	17.98	18.63	18.37	18.63	18.99	18.61	19.13	18.59	18.34	18.19
