# Supplementary material for: Circulating microRNAs as Biomarkers for Detection of Autologous Blood Transfusion
Source: PLoS One. 2013 Jun 20;8(6):e66309. doi: 10.1371/journal.pone.0066309 (PMC3688786; doi:10.1371/journal.pone.0066309)
Supplement: Table S2 — Total affected miRNAs by blood re-infusion. (XLSX) [file pone.0066309.s004.xlsx]

## Sheet: Feuil1
Table S2. Total detectable affected miRNAs by blood re-infusion.
miR	Fold-Change(FC)	FC.low	FC.high	Ave Cq	t	P.Value	FDR	S2_D-1	S3_D-1	S4_D-1	S5_D-1	S6_D-1	S7_D-1	S8_D-1	S9_D-1	S10_D-1	S2_D+1	S3_D+1	S4_D+1	S5_D+1	S6_D+1	S7_D+1	S8_D+1	S9_D+1	S10_D+1
hsa-let-7d	3.15834	1.47527	6.76153	30.0085	3.79603	0.00282245	0.104727	29.4975	32.465	30.12	34.79	30.325	29.9375	31.415	29.3825	29.61	28.4	27.4375	28.465	34.2025	30.0725	27.7275	29.825	28.8	27.68
hsa-miR-26b	3.03202	1.41789	6.48365	28.6746	3.66594	0.0035516	0.104727	27.9775	31.185	29.47	34.1	27.965	28.6775	30.585	27.6525	27.66	27.72	26.6875	27.565	31.9225	28.5825	26.8875	28.725	26.84	25.94
hsa-miR-30c	3.01339	1.7601	5.15909	29.5546	4.78362	0.000525517	0.104727	29.8575	30.965	29.9	33.82	29.365	30.0875	31.145	28.8525	29.16	28.26	27.4875	28.265	32.7425	29.3025	27.9575	29.585	28.36	26.87
hsa-miR-30b	2.97878	1.47999	5.9954	27.4196	3.86407	0.00250448	0.104727	26.8175	29.115	28.31	32.33	27.285	27.5475	28.615	26.6425	27.2	25.96	24.9075	26.335	30.7725	27.9225	25.6975	26.605	26.06	25.43
hsa-let-7f	2.97191	-1.70709	15.0774	31.3504	1.80165	0.0982886	0.283165	36	32.655	32.26	34.44	30.265	31.0475	33.555	29.4725	29.53	29.71	29.3875	28.935	33.5225	30.0725	36	31.955	28.48	27.02
hsa-miR-191	2.9423	1.11224	7.7835	27.2151	2.87822	0.0146376	0.193249	25.9675	28.305	31.9	31.84	26.935	26.5175	27.455	26.2225	26.8	25.92	25.2775	26.385	30.1725	27.5025	24.9275	26.255	26.03	25.46
hsa-miR-370	2.90627	1.24413	6.789	32.6174	3.21003	0.0080321	0.149521	31.3875	35.895	34.45	36	32.015	32.3775	33.085	33.0625	32.21	31.53	31.6675	31.575	34.5725	33.1425	29.8275	31.435	32.03	30.85
hsa-miR-142-3p	2.82679	1.38091	5.78659	25.9607	3.60735	0.00394083	0.104727	26.7175	27.475	25.85	29.55	26.015	26.6075	27.305	25.6425	25.23	24.4	23.2975	24.765	29.2125	26.1625	24.5275	26.025	25.41	23.1
hsa-miR-16	2.75426	-2.79923	21.2349	25.5475	1.34246	0.20577	0.403968	36	24.615	27.1	27.03	24.205	24.4375	25.225	23.8225	24.07	24.75	25.8475	25.105	26.2325	25.7125	24.1075	25.135	23.69	22.77
hsa-miR-103	2.62129	1.47108	4.67083	25.564	3.96389	0.00210356	0.104727	25.5175	27.325	25.81	30.05	25.305	25.8175	26.995	24.6025	24.91	24.21	23.4675	24.375	28.9725	25.2525	24.5875	25.515	24.32	23.12
hsa-let-7g	2.48754	1.35591	4.56364	27.1929	3.6108	0.00391674	0.104727	26.5475	28.805	28.37	31.05	26.885	27.2275	28.765	26.1825	26.82	26.28	25.4175	26.435	30.3125	27.2225	25.2575	27.215	25.73	24.95
hsa-let-7e	2.45377	1.15498	5.21306	32.7606	2.98808	0.0119972	0.177287	34.4675	34.865	33.18	36	32.585	32.6275	34.145	31.2325	31.57	32.07	30.9375	31.505	36	33.1225	31.4275	33.855	30.79	29.31
hsa-miR-374b	2.41208	1.06017	5.48792	30.144	2.72244	0.0194048	0.223617	29.1575	31.925	30.67	35.17	29.465	30.1075	31.585	29.2425	29.69	28.67	27.7175	28.855	33.9425	31.0425	28.4175	30.085	28.93	27.92
hsa-miR-26a	2.40466	1.33377	4.33537	27.464	3.55476	0.00432756	0.104727	27.0275	29.475	28.59	33.78	25.935	27.9475	29.335	25.1625	25.62	26.08	27.2575	26.415	31.9425	27.0625	25.9975	27.465	24.93	24.33
hsa-miR-374a	2.31249	-1.12699	6.02666	32.3122	2.26698	0.043923	0.235192	32.0275	34.265	33.2	36	31.705	31.9075	34.205	31.3625	31.58	30.71	29.7875	30.915	36	33.6625	31.5375	32.125	30.93	29.7
hsa-miR-411	2.25836	1.11351	4.5803	32.8932	2.85841	0.0151724	0.193249	33.0275	36	32.9	36	33.455	32.6575	32.925	32.4425	31.92	32.09	31.5975	31.745	35.0625	33.2125	31.2775	32.655	32.6	30.51
hsa-miR-181a	2.2247	1.15013	4.30326	28.5735	2.96743	0.0124541	0.177287	28.8975	30.605	28.4	32.29	27.905	29.5375	29.795	27.0625	27.86	27.35	27.3075	27.115	31.2125	29.1625	27.6475	28.965	26.86	26.35
hsa-miR-125a-5p	2.21786	-1.23216	6.06088	29.6935	2.0626	0.0628881	0.24157	33.2075	30.915	29.82	32.22	28.605	29.6275	30.975	28.4025	28.64	29.14	27.2775	28.515	33.5425	29.5625	27.6775	30.585	28.62	27.15
hsa-miR-136	2.19576	-1.05934	5.10745	29.6396	2.37688	0.036125	0.235192	28.3575	32.035	29.48	33.19	29.945	30.0775	29.655	30.1925	28.93	28.3	28.1575	28.245	31.5025	31.8825	27.8875	28.175	29.7	27.8
hsa-miR-182	2.16804	1.27122	3.69753	34.9218	3.37326	0.00598752	0.131726	36	36	34.33	36	36	35.1775	36	33.8125	36	34.69	33.5475	33.415	36	34.9125	34.8575	36	32.71	33.14
hsa-miR-150	2.15721	-1.04003	4.83984	29.1579	2.4124	0.0339044	0.235192	33.0675	29.145	29.13	30.28	28.615	28.4375	29.965	28.7725	30	28.26	29.1375	28.575	29.9325	28.6725	26.8275	29.735	27.85	28.44
hsa-let-7b	2.15223	1.33195	3.47769	27.7474	3.59951	0.00399614	0.104727	28.6475	29.405	28.83	31.19	26.935	27.6075	28.955	26.2325	26.9	27.31	26.7575	27.335	30.1725	27.5425	26.4975	27.785	26	25.35
hsa-miR-339-5p	2.14066	1.37107	3.34222	31.3924	3.75341	0.00304261	0.104727	32.1875	31.825	31.73	36	31.485	31.0575	32.235	30.1725	30.78	30.39	29.2275	30.535	35.1625	31.7225	29.6975	31.515	29.92	29.42
hsa-miR-190	2.13531	1.0592	4.30469	34.9519	2.68051	0.0209324	0.230257	35.7775	36	35.69	35.51	34.635	34.9175	36	35.5325	35.43	34.5	32.2475	34.445	36	34.4625	34.0975	36	34.92	32.97
hsa-miR-151-3p	2.05069	-1.97992	8.32625	29.3036	1.36737	0.198066	0.396131	36	28.735	30.8	30.98	28.195	28.6275	29.315	27.6425	28.1	28.49	29.2575	28.965	30.4325	30.0125	27.7675	28.865	27.8	27.48
hsa-miR-503	2.0503	-1.01048	4.24778	32.0746	2.4585	0.0312179	0.235192	31.1075	33.545	33.35	36	30.615	32.1475	33.245	31.5125	31.81	31.52	30.9775	31.625	33.9725	32.1025	30.0075	31.415	31.35	31.04
hsa-miR-107	1.99885	-1.3045	5.21197	27.2551	1.87193	0.0872857	0.270107	28.8875	28.265	27.56	31.45	26.505	27.3275	28.135	25.6925	25.97	25.06	25.8175	25.855	30.4325	26.7925	29.9275	27.115	25.34	24.46
hsa-miR-30d	1.98236	-2.21127	8.6898	29.4725	1.23864	0.240567	0.431238	36	28.565	31.24	31.27	28.245	28.6975	29.225	27.7125	28.74	28.29	29.7375	29.095	30.8825	30.1625	28.3375	28.445	27.7	28.16
hsa-let-7c	1.96564	-1.71996	6.64548	32.9775	1.46755	0.169475	0.366187	36	33.385	34.31	36	31.855	32.4875	34.415	31.1125	31.62	31.44	32.6575	31.405	36	32.3625	36	32.735	30.33	29.48
hsa-let-7a	1.9562	-3.29528	12.6101	33.1132	0.97198	0.351387	0.56315	36	32.385	35.2	35.78	31.435	32.7475	33.805	30.3925	34.63	31.31	36	30.765	36	32.1025	36	33.555	29.61	28.32
hsa-miR-654-5p	1.94681	-1.08168	4.09962	34.2636	2.23963	0.046101	0.235192	35.3875	36	36	36	34.645	33.2975	34.035	33.3525	33.98	33.12	33.1075	33.845	36	34.9225	31.9375	35.515	32.78	32.82
hsa-miR-18a	1.93671	1.19923	3.12773	29.9735	3.10642	0.00968486	0.156249	30.0975	30.715	31.07	33.71	29.735	29.6375	30.395	29.0725	29.62	29.32	28.9175	29.865	31.6425	30.6425	28.3775	29.375	28.99	28.34
hsa-miR-766	1.9263	1.01406	3.65917	29.7607	2.48726	0.0296484	0.235192	28.7375	31.255	30.49	34.11	29.365	29.5075	30.265	28.7525	29.62	29.08	28.2275	29.385	32.4825	30.2925	27.8975	29.355	28.74	28.13
hsa-miR-886-5p	1.89576	-1.08978	3.91656	34.6208	2.1972	0.0496851	0.235192	34.9375	34.475	35.73	35.02	34.575	34.4175	35.765	36	34.82	34.38	32.7475	33.105	36	36	33.6575	34.425	34.38	32.74
hsa-miR-127-3p	1.88375	-1.08509	3.85047	30.4312	2.20209	0.0492594	0.235192	29.1975	33.435	30.46	33.89	30.365	30.6975	30.605	29.6025	29.74	29.35	29.8775	29.295	33.4425	31.2325	28.6375	29.545	29.87	28.52
hsa-miR-98	1.86822	-1.08564	3.78917	34.8661	2.19286	0.0500662	0.235192	35.2575	36	35.88	36	34.605	35.1275	36	34.3825	34.6	34.61	32.8975	33.685	36	35.7125	33.9375	35.405	34.74	32.75
hsa-miR-331-3p	1.85353	-1.12991	3.88191	29.3507	2.08734	0.0602359	0.237033	28.8375	31.105	30.45	32.75	28.525	29.2875	30.125	28.4425	28.64	28.52	27.7875	28.805	31.9425	30.3825	27.7575	29.145	28.31	27.5
hsa-miR-199b-5p	1.8489	-1.09467	3.74205	34.4853	2.16168	0.0528888	0.235192	33.2275	36	34.67	36	36	35.1175	36	33.5825	33.76	34.38	32.7075	33.075	36	34.8025	33.8875	34.725	34.22	32.58
hsa-miR-551b	1.8252	1.06214	3.13647	31.2985	2.59634	0.024366	0.235192	29.9675	31.495	31.78	33.69	31.245	31.9475	32.835	31.4525	31.18	30.45	29.8975	30.635	33.5025	31.7225	29.5075	31.335	31.08	29.65
hsa-miR-139-5p	1.81259	1.07298	3.06202	30.3813	2.62635	0.0230826	0.235192	30.3475	31.415	31.52	33.12	30.055	30.2775	31.175	29.4925	29.89	30.79	29.1475	29.815	32.3825	30.7825	28.8075	30.225	29.08	28.54
hsa-miR-361-3p	1.8112	-1.07835	3.53746	32.2651	2.17883	0.0513185	0.235192	32.0575	34.485	33.17	36	31.575	31.7675	32.185	31.2525	31.75	31.88	31.0875	31.565	35.0325	32.8125	30.7775	31.515	31.2	30.66
hsa-miR-342-3p	1.8098	1.21868	2.68766	28.5001	3.14762	0.00898999	0.155398	29.2275	29.575	29.32	30.78	28.505	28.5475	28.785	27.3925	28.22	27.88	28.1375	27.835	30.3725	29.0825	27.0175	28.145	27.24	26.94
hsa-miR-199a-5p	1.80841	-1.08373	3.54418	27.1874	2.16425	0.0526501	0.235192	25.8175	27.795	28.22	30.94	26.895	27.4975	27.745	26.7325	26.89	26.01	24.8275	26.525	29.8925	28.3725	26.3075	26.455	26.68	25.77
hsa-miR-30e*	1.80285	-1.07727	3.5014	31.234	2.17652	0.0515266	0.235192	30.4075	32.895	32.58	34.19	30.635	31.3175	31.775	30.4425	30.69	30.76	29.7375	31.195	34.1025	31.5625	29.5775	30.515	30.33	29.5
hsa-miR-20b*	1.80146	-1.14736	3.72349	34.9599	2.02085	0.0676124	0.244122	35.2175	35.415	36	36	35.685	36	36	34.0625	34.08	32.71	32.2175	34.975	36	35.6125	34.9975	35.975	35.33	33
hsa-miR-135a	1.79765	-1.10669	3.57631	35.1358	2.10468	0.0584406	0.237033	36	36	35.21	36	35.315	35.3475	34.935	35.2225	36	34.74	33.1175	35.995	36	36	33.7075	34.975	34.06	33.82
hsa-miR-181b	1.78936	1.05212	3.0432	33.9583	2.54603	0.0266769	0.235192	35.2875	35.025	33.81	36	33.315	34.3275	35.105	32.7025	33.83	33.79	33.3375	32.705	36	34.1425	32.5475	34.075	33.12	32.13
hsa-miR-28-5p	1.78214	-1.41076	4.4806	30.3724	1.61651	0.13351	0.341797	31.1975	31.885	30.61	33.47	29.625	30.3075	31.445	28.8625	29.7	29.26	27.8675	29.225	33.6525	30.1225	32.2875	30.365	28.86	27.96
hsa-miR-181d	1.77837	1.00377	3.15072	33.8231	2.38581	0.0355538	0.235192	36	34.855	34.34	36	32.845	33.8475	35.215	32.2025	32.84	33.23	33.8875	32.615	35.5325	33.5025	32.8975	34.255	32.87	31.88
hsa-miR-141	1.77529	1.01774	3.09674	33.7251	2.42777	0.0329846	0.235192	33.2675	33.975	34.96	34.99	34.505	33.1375	34.685	33.5925	34.14	33.19	32.1675	33.315	35.1025	35.4725	31.8175	32.965	33.43	32.34
hsa-miR-145	1.76303	1.03457	3.00441	28.8346	2.47447	0.0303371	0.235192	28.6975	30.025	29.53	31.69	28.215	28.8175	30.175	27.3625	28.68	28.63	27.4475	28.355	31.2525	28.8925	27.0375	29.315	27.42	27.48
hsa-miR-491-5p	1.76201	-1.3915	4.32015	33.1094	1.62379	0.131937	0.341797	32.3575	34.965	33.3	36	32.165	34.4575	33.425	32.1125	32.88	31.77	31.2975	33.065	36	33.7325	31.1775	32.775	32.59	31.9
hsa-miR-181c	1.74311	-1.0035	3.04908	33.6861	2.34177	0.0384589	0.235192	32.9475	34.545	33.58	36	32.885	35.1775	34.625	33.4725	33.55	32.47	32.5875	32.485	36	33.8925	32.6875	33.735	33.3	32.41
hsa-miR-296-5p	1.74144	-1.23815	3.75483	33.9024	1.81667	0.0958366	0.279427	32.6975	32.985	35.34	36	33.345	35.1475	33.335	34.7925	35.08	33.32	32.4875	35.205	34.1225	35.0225	32.5075	32.515	33.9	32.44
hsa-miR-151-5p	1.7401	-1.02448	3.10206	27.2196	2.27719	0.0431347	0.235192	26.3375	28.225	27.97	29.79	27.065	27.2775	28.045	26.6825	27.18	26.38	25.6075	26.775	29.5125	27.9925	25.4975	27.155	26.69	25.77
hsa-miR-126	1.73341	1.13895	2.63814	24.0124	2.81524	0.0164059	0.198511	24.3275	24.395	25.18	26.51	23.775	23.8075	24.605	23.1525	23.93	23.39	23.2375	23.535	25.9425	24.7625	22.6675	23.475	22.94	22.59
hsa-miR-187	1.73241	-1.03976	3.12057	35.4047	2.22886	0.0469863	0.235192	36	35.455	36	36	34.755	36	36	36	36	35.51	34.0675	36	33.0425	35.5525	35.6275	34.545	36	34.73
hsa-miR-33a	1.72941	-1.58727	4.74729	31.7196	1.41276	0.184646	0.381917	31.2175	31.925	33.65	36	29.965	33.1775	32.845	30.5025	29.75	31.81	29.8575	31.535	34.2425	33.5425	30.5975	31.595	29.81	28.93
hsa-miR-142-5p	1.72542	-1.06397	3.16749	27.7413	2.15952	0.0530894	0.235192	26.5275	27.185	29.15	30.87	27.745	27.6175	28.455	27.7425	27.92	26.78	25.4075	27.475	29.9425	29.3825	26.2075	26.855	27.5	26.58
hsa-miR-181a*	1.71912	1.25525	2.35439	35.3869	3.24528	0.00753744	0.149521	35.3875	36	35.67	36	36	36	36	35.7425	35.2	35.12	34.6675	34.715	36	36	34.8475	35.415	34.59	33.61
hsa-miR-219-5p	1.71317	-1.00098	2.93783	34.6714	2.3295	0.0393078	0.235192	35.0175	36	35.65	36	34.725	34.8775	34.515	34.6225	34.13	33.58	33.8875	33.955	36	33.7725	35.5175	35.205	33.86	32.77
hsa-miR-122	1.70954	-1.18816	3.47244	31.5835	1.87823	0.0863566	0.270107	35.0175	33.475	32.16	33.46	29.445	29.8375	32.615	31.9125	29.81	31.8	32.9275	31.255	31.3225	30.0725	30.7975	32.215	31.99	28.39
hsa-miR-18a*	1.70691	-1.04472	3.04384	33.6512	2.19717	0.0496881	0.235192	33.7075	33.465	34.71	36	32.945	33.6175	33.815	34.7225	33.35	33.53	32.1975	33.615	35.9925	34.1925	32.2375	33.655	32.52	31.45
hsa-miR-32	1.70297	-1.1134	3.229	29.4251	2.02433	0.067206	0.244122	28.2775	28.435	30.54	31.93	29.265	29.9575	30.015	29.9525	29.91	28.98	26.7275	29.135	31.2725	30.7825	28.1575	28.355	29.68	28.28
hsa-miR-487b	1.70166	1.0581	2.73667	32.1124	2.51312	0.028303	0.235192	30.9975	33.395	32.77	34.7	32.665	31.7275	32.225	31.9825	32	31.25	32.1375	31.145	33.9225	33.6025	30.1175	31.185	31.65	30.55
hsa-miR-338-3p	1.69512	1.00578	2.85692	29.254	2.33787	0.0387269	0.235192	28.6675	29.975	30.27	32.41	28.865	29.5175	29.125	28.3825	29.5	28.55	27.7375	29.335	31.0825	29.9625	28.0575	28.335	28.43	28.37
hsa-miR-335	1.69284	-1.94891	5.58501	29.9375	1.16483	0.268065	0.456844	36	28.025	31.53	31.13	29.225	29.3575	29.825	28.7725	28.99	29.7	28.4175	29.965	30.9725	30.5825	29.7175	30.025	28.65	27.99
hsa-miR-423-5p	1.67823	-1.81129	5.10145	28.599	1.22333	0.246077	0.434677	34.4075	27.375	30.21	29.37	28.005	28.1075	28.215	27.2025	27.86	28.67	28.6175	28.905	29.4025	29.2225	27.0475	27.845	27.41	26.91
hsa-let-7i	1.66152	-1.24096	3.42583	27.4962	1.74807	0.107507	0.302519	26.6675	28.425	28.25	30.93	26.895	27.2975	28.275	26.7725	27.25	26.41	25.5975	26.805	32.2325	28.0225	25.6175	27.115	26.63	25.74
hsa-miR-223	1.66024	-1.06777	2.94318	21.2801	2.09932	0.0589909	0.237033	20.1775	21.655	22.56	23.96	21.075	21.2375	22.065	20.8725	21.21	20.67	19.8675	21.115	23.0325	22.4325	19.6475	20.745	20.75	19.97
hsa-miR-628-3p	1.65641	-1.18293	3.24559	33.1829	1.84398	0.0915188	0.273427	34.7675	32.525	35.83	35.06	31.965	32.9375	33.985	32.0225	32.83	32.6	32.8075	33.275	35.1325	33.5225	32.1175	32.995	31.42	31.5
hsa-miR-15b	1.65004	-1.07086	2.91556	26.969	2.08268	0.0607274	0.237033	28.4975	26.595	28.46	29.26	26.495	26.6775	28.045	25.7025	26.24	26.95	25.6975	26.615	28.7925	28.1925	26.0075	26.715	25.64	24.86
hsa-miR-29b-2*	1.6475	-1.05662	2.86795	34.1812	2.11751	0.0571447	0.237033	34.7275	34.165	36	36	33.745	34.3775	33.815	34.2525	33.79	34.27	34.7875	33.355	35.3425	33.7725	33.4575	34.165	32.4	32.84
hsa-miR-193b	1.64655	1.00951	2.68558	34.7431	2.3113	0.040601	0.235192	35.1375	36	33.71	35.39	35.995	33.5875	34.845	36	35.26	34.53	35.4975	34.475	33.9625	33.7325	32.2575	35.175	35.53	34.29
hsa-miR-495	1.64496	-1.08706	2.94148	29.1301	2.03794	0.0656391	0.244122	28.1875	30.525	30.53	31.01	28.745	29.0575	29.655	28.8925	28.8	28.78	29.3275	28.595	30.2525	30.0725	27.4475	28.315	28.72	27.43
hsa-miR-146b-5p	1.62107	-1.03911	2.73064	32.4007	2.14156	0.0547891	0.235192	33.7775	32.165	33.2	35.81	31.485	32.1575	33.075	31.3725	31.7	31.39	31.2475	32.065	35.2725	32.7225	31.3675	32.235	31.49	30.68
hsa-miR-301b	1.61857	-1.32219	3.46385	32.9051	1.59011	0.139351	0.344216	31.9875	34.015	34.24	36	32.295	32.6575	33.685	32.0725	32.32	32.24	31.8875	31.965	35.5125	34.5525	31.4275	32.095	32.24	31.1
hsa-miR-106a	1.61359	-1.00137	2.60726	25.1951	2.24696	0.0455074	0.235192	24.5175	25.835	26.34	28.27	24.895	25.0375	25.415	24.4625	25.09	24.78	24.3075	25.295	27.1025	25.9725	23.5175	24.605	24.31	23.76
hsa-miR-589	1.6006	-1.62745	4.16938	33.6282	1.27255	0.228712	0.418751	32.7975	33.215	34.08	33.06	35.225	35.6175	36	33.2325	32.48	34.82	31.0975	32.265	35.0525	35.0725	34.2075	34.275	30.21	32.6
U6	1.59813	-1.35833	3.46921	34.8665	1.52414	0.154932	0.355629	36	35.365	34.3	32.88	35.525	36	36	34.7725	36	33.54	34.2575	34.485	34.1725	33.0025	34.1275	36	36	35.17
hsa-miR-17	1.59629	-1.16075	2.95777	29.6018	1.83002	0.0937041	0.276541	29.0375	30.285	30.99	33.31	28.975	29.3775	29.825	28.5925	29.06	29.37	28.4075	29.655	31.5225	30.7125	28.2775	29.385	28.29	27.76
hsa-miR-299-5p	1.59537	-1.00998	2.57059	35.2925	2.2023	0.0492409	0.235192	36	36	36	35.77	35.195	35.1775	36	35.0625	35.46	34.53	35.4975	34.925	36	36	33.9875	36	34.23	33.43
hsa-miR-940	1.59383	-1.19698	3.0407	34.5685	1.75916	0.105538	0.300474	35.8075	35.105	36	36	33.875	34.0975	35.375	34.2325	33.65	33.87	33.6775	34.325	34.9425	34.6525	35.9075	34.705	33.42	32.59
hsa-miR-200c	1.5816	-1.13295	2.83404	33.3851	1.87209	0.0872618	0.270107	33.2475	33.875	34.52	36	32.625	33.5775	34.375	32.1225	33.1	32.54	31.3775	33.875	35.2425	33.2425	31.7075	34.945	32.62	31.94
hsa-miR-18b	1.56344	-1.12911	2.75993	29.3124	1.86078	0.0889533	0.270107	29.8675	30.155	31.3	32.23	28.655	28.8475	29.205	27.8725	28.58	28.87	28.7875	29.175	31.0525	29.7925	29.4975	28.795	27.84	27.1
hsa-miR-330-3p	1.56223	-1.05587	2.57693	33.0374	2.0355	0.0659178	0.244122	32.4475	33.545	33.96	36	32.975	33.6675	33.395	32.0025	32.24	32.42	31.4075	33.505	35.8425	33.5025	31.4475	32.675	31.9	31.74
hsa-miR-21*	1.56223	-1.12953	2.75671	34.0196	1.85854	0.0892916	0.270107	32.8875	32.755	35.91	36	34.035	33.8575	35.065	34.5925	33.97	33.22	31.9075	33.735	35.6325	35.2125	32.0275	33.585	34.38	33.58
hsa-miR-23b	1.56103	-1.08288	2.63878	27.1368	1.96483	0.0744722	0.257461	26.0275	27.265	28.74	29.58	26.575	27.2975	28.255	26.4425	26.94	26.6	26.0975	27.235	28.9925	27.6825	25.6875	26.835	26.43	25.78
hsa-miR-155	1.55983	-1.61663	3.93338	33.4351	1.24021	0.240008	0.431238	35.3675	34.365	34.19	36	32.675	33.6375	33.575	31.9925	32	32.08	32.5075	31.755	36	32.3425	36	34.255	32.27	30.82
hsa-miR-652	1.55384	-1.11885	2.70135	27.4713	1.87252	0.0871987	0.270107	26.4475	28.225	28.5	30.15	27.085	27.4275	27.655	27.0025	27.61	26.93	26.1275	27.265	29.5125	28.2925	25.9175	26.805	27.03	26.5
hsa-miR-1	1.55384	-1.42419	3.43857	32.0646	1.40329	0.187382	0.384293	34.7275	30.225	32.29	34.38	33.375	31.3875	32.435	31.4625	31.16	31.9	29.4475	30.705	33.4025	33.6125	30.8675	31.245	34.12	30.42
hsa-miR-204	1.54697	-1.01233	2.42261	35.6144	2.14223	0.0547249	0.235192	35.4375	36	36	36	35.925	36	36	36	36	33.95	33.6275	35.415	36	36	36	35.675	35.03	36
hsa-miR-215	1.5431	-1.09503	2.60745	32.8218	1.91488	0.0811291	0.270107	32.0075	32.615	33.68	35.63	32.605	32.1975	33.415	33.0525	33.01	32.32	31.9175	32.175	34.2825	33.9025	31.3175	32.615	32.91	31.14
hsa-miR-532-5p	1.54191	-1.20599	2.86725	32.6557	1.68682	0.118991	0.319953	32.4875	31.975	35.47	34.67	32.525	32.0375	32.135	32.5025	32.91	31.2	31.9175	32.515	34.2325	33.1825	31.9075	32.705	32.23	31.2
hsa-miR-20a	1.53244	-1.06315	2.49669	24.6424	1.98152	0.0723643	0.253799	23.9675	24.865	25.96	27.46	24.405	24.5575	24.975	23.8625	24.5	24.42	23.7575	24.765	26.1525	25.6025	23.3275	24.165	23.71	23.11
hsa-miR-376b	1.52891	-1.2803	2.99276	30.7007	1.55317	0.147898	0.345701	32.6675	30.735	31.45	32.1	30.805	30.4675	30.335	30.5125	29.99	29.83	30.4675	29.885	31.4925	32.7025	30.1175	29.535	30.41	29.11
hsa-miR-423-3p	1.52303	1.00031	2.31891	26.9612	2.15176	0.053817	0.235192	27.0475	26.455	28.23	29.57	26.665	26.8475	27.365	26.1825	27.02	26.64	25.9375	26.955	28.9225	27.6425	25.4975	26.555	26.29	25.48
hsa-miR-574-3p	1.51251	-1.08674	2.48612	30.2374	1.89718	0.0836152	0.270107	28.7375	30.015	31.5	32.78	29.915	29.9575	30.845	30.5025	30.57	29.54	28.7875	29.875	32.2025	30.7425	28.3175	30.235	30.3	29.45
hsa-miR-93	1.49629	-1.07794	2.41337	25.7507	1.89731	0.0835968	0.270107	24.8175	25.695	26.82	28.88	25.615	25.6275	25.915	25.2125	25.79	25.39	24.8275	25.905	27.5525	26.5425	24.0775	25.255	25.25	24.34
hsa-miR-33b	1.49427	-1.38301	3.08805	34.4028	1.37922	0.194486	0.392214	34.1675	33.965	35.79	36	33.615	34.4175	34.425	35.5325	34.32	34.69	31.9075	34.545	36	35.5525	32.8175	32.935	36	32.57
hsa-miR-99b	1.49054	-1.19159	2.64736	30.0001	1.64873	0.126672	0.333203	30.2975	30.205	30.89	32.58	29.495	29.8775	31.005	28.9425	29.3	30.23	28.3575	29.475	32.7625	31.0325	28.2675	30.165	28.9	28.22
hsa-miR-301a	1.48567	-2.70223	5.96439	31.2381	0.759496	0.463091	0.667072	34.5075	31.025	31.35	36	30.215	30.5475	30.745	29.5525	29.77	29.61	36	30.245	33.8925	30.6325	30.1275	30.445	29.44	28.18
hsa-miR-15a	1.4791	-1.07528	2.35245	24.7746	1.87987	0.0861156	0.270107	24.1675	24.865	25.87	26.78	24.475	24.7975	25.495	24.3525	24.71	24.36	23.5175	24.745	26.6125	25.4525	23.5075	24.735	24.4	23.1
hsa-miR-598	1.47569	-1.15714	2.51985	31.7885	1.69346	0.117696	0.319953	31.0575	31.175	33.95	33.45	31.445	31.6575	32.095	31.7725	32.02	31.34	30.2975	31.805	33.4925	32.5325	30.5275	30.995	31.89	30.69
hsa-miR-128	1.47569	-1.21746	2.65122	30.2751	1.58364	0.140816	0.344216	29.8675	29.985	32.15	33.13	29.555	30.1875	31.155	29.0425	29.93	30.31	29.9275	30.515	31.4825	31.0825	28.9675	29.885	29.07	28.71
hsa-miR-1979	1.47455	1.01697	2.13803	29.3335	2.13526	0.0553965	0.235192	29.8175	29.435	28.88	30.88	29.055	29.4175	29.415	29.3625	30.26	28.48	29.4875	28.445	31.3725	28.7725	28.5975	29.345	28.39	28.59
hsa-miR-23a	1.47002	-1.15483	2.49554	24.5757	1.69	0.11837	0.319953	23.7975	24.375	26.11	26.45	24.385	24.3675	25.355	24.0625	24.78	23.9	23.2675	24.515	26.3325	25.7625	22.8075	24.335	24.2	23.56
hsa-miR-92b	1.45313	-1.19552	2.52445	34.2463	1.58937	0.139519	0.344216	35.3375	34.595	36	34.89	34.095	34.0875	34.715	33.1925	33.73	34.08	33.7575	33.885	35.8625	35.1425	33.4975	33.945	33.1	32.52
hsa-miR-493	1.45257	1.05498	2.00001	34.4471	2.21832	0.0478693	0.235192	35.4175	36	34.26	36	35.615	34.2475	34.235	33.4025	33.27	34.23	34.9475	33.395	35.5725	35.9125	33.4575	33.215	33.87	33
hsa-miR-200a	1.43285	-1.11182	2.28264	35.5961	1.72326	0.112033	0.311633	36	36	36	35.09	36	36	36	36	35.61	35.38	34.9775	35.545	36	36	34.2075	36	36	33.92
hsa-miR-106b	1.42432	-1.18696	2.40798	30.8762	1.56022	0.146233	0.345701	31.7175	31.095	31.68	34.18	30.495	30.2475	30.535	29.9625	30.27	30.25	30.0675	30.555	33.1025	31.9225	30.4475	30.425	30.09	28.73
hsa-miR-377	1.42323	-1.4372	2.91116	31.329	1.22627	0.245014	0.434677	31.9075	30.835	32.31	33.62	30.595	30.9575	30.955	31.7425	31.33	29.91	31.2575	30.095	33.5325	32.5925	30.1075	29.455	32.14	30.58
hsa-miR-326	1.42104	-1.29108	2.60714	29.3301	1.39222	0.190623	0.387653	27.9075	28.315	30.87	31.77	28.765	29.8275	29.705	29.4125	29.68	28.56	27.3975	29.365	31.1125	30.4425	27.9675	28.295	29.54	29.01
hsa-miR-490-3p	1.41885	-1.26401	2.54463	34.2901	1.42702	0.18059	0.376747	35.7775	35.145	35.8	32.99	32.915	32.4075	35.485	35.5325	34.83	33.19	33.7975	34.705	34.1925	33.0225	32.4875	34.845	35.02	35.08
hsa-miR-329	1.41449	-1.24318	2.48731	31.8601	1.45126	0.173869	0.366958	31.0475	33.165	32.37	33.68	31.995	31.8675	32.125	31.7425	31	31.39	31.7975	31.095	33.4425	33.7125	30.2575	30.955	31.64	30.2
hsa-miR-431	1.4134	-1.1722	2.34169	32.3385	1.5691	0.144157	0.345407	31.0175	33.415	32.76	34.38	32.815	32.6675	31.925	32.0925	32.22	31.52	32.4275	31.495	33.9625	33.9625	31.0875	30.955	32.42	30.97
hsa-miR-221	1.40688	-1.11464	2.20623	25.2674	1.67288	0.121754	0.323785	24.4675	25.475	26.68	27.76	24.935	25.3275	25.545	24.5625	24.87	24.93	24.5475	25.455	27.0425	26.1025	23.9775	24.765	24.5	23.87
hsa-miR-425	1.40472	-1.14141	2.25227	27.9007	1.61345	0.134177	0.341797	27.5375	28.025	29.08	29.78	27.725	27.8375	27.995	27.4225	27.91	27.55	27.3875	27.905	29.2525	29.1325	26.4675	27.305	27.42	26.48
hsa-miR-194	1.40444	-1.21137	2.38939	35.0919	1.48547	0.164748	0.365772	35.5875	36	34.78	36	34.415	35.4075	36	34.8125	35.03	34.66	34.1775	35.075	36	35.1625	34.8875	36	34.87	32.79
hsa-miR-195	1.40147	-1.33723	2.62649	32.6735	1.30208	0.218779	0.411016	34.3675	32.435	33.63	35.08	31.925	32.1175	33.645	31.1525	31.9	31.98	32.0975	32.485	35.9825	33.2925	31.2875	32.285	31.46	31
hsa-miR-199a-3p	1.39824	-1.21304	2.37158	26.9596	1.47218	0.168243	0.366187	25.6775	26.345	28.5	28.95	27.095	26.8275	27.735	26.4025	27.28	26.12	25.7175	26.775	28.6325	28.4925	25.6175	26.655	26.48	25.97
hsa-miR-192	1.39501	-1.18142	2.29911	31.1501	1.52075	0.155771	0.355629	30.6175	31.505	31.59	32.75	31.215	30.7375	31.415	31.3825	31.3	30.67	30.3075	32.475	31.4225	31.6625	29.6175	31.255	31.39	29.39
hsa-miR-432	1.39072	-1.21904	2.35776	32.9835	1.44939	0.174381	0.366958	32.2775	34.725	33.62	34.39	33.215	32.2375	33.185	32.4025	32.94	31.92	33.9175	31.845	34.9325	34.6125	31.0475	32.065	32.45	31.92
hsa-miR-381	1.37899	-1.29571	2.46394	35.0557	1.31713	0.213853	0.407873	34.0075	36	35.75	36	35.015	35.5775	35.955	34.9225	34.36	35.31	35.2575	34.245	36	36	34.2075	34.165	34.79	33.44
hsa-miR-153	1.3692	-1.57107	2.9453	34.7994	1.03174	0.323748	0.529045	36	35.775	36	36	34.385	33.8275	35.285	33.5325	34.43	34.9	33.4975	33.635	36	36	34.5275	35.535	34.27	32.79
hsa-miR-21	1.3663	-1.12617	2.10232	24.1762	1.572	0.143487	0.345407	23.7075	23.285	25.74	25.72	24.245	24.3375	24.565	23.8325	24.18	23.85	22.5875	24.745	25.7425	25.3625	22.9875	23.725	23.71	22.85
hsa-miR-222	1.36315	-1.11682	2.07524	27.909	1.5848	0.140554	0.344216	27.3075	27.395	28.94	30.04	27.655	27.7775	28.615	27.5225	27.94	27.58	27.0675	27.935	29.4725	28.7525	26.5975	27.565	27.51	26.69
hsa-miR-369-5p	1.36131	-1.46701	2.71862	33.8844	1.10196	0.293373	0.492741	33.0675	35.455	35.17	35.73	33.465	34.4575	33.975	32.9025	32.74	33.42	34.1375	34.115	35.1225	36	32.5975	32.845	32.85	31.87
hsa-miR-29c	1.35478	-1.15858	2.12648	28.5735	1.48598	0.164615	0.365772	28.2875	27.665	29.58	30.46	28.455	28.4475	28.655	28.7525	28.83	28.09	28.0975	28.435	29.9825	29.6725	27.5475	27.705	28.36	27.3
hsa-miR-505	1.33202	-1.69859	3.01375	32.6446	0.891633	0.391162	0.602938	33.7975	32.165	33.61	35.87	31.545	32.1075	33.335	31.3625	31.87	31.77	32.2975	32.465	33.6825	34.2425	32.7975	33.135	31.19	30.36
hsa-miR-877	1.32792	-1.2436	2.19292	34.0324	1.292	0.222129	0.411016	34.2075	33.605	34.77	36	34.065	34.1675	34.685	32.9125	33.72	33.3	34.2375	35.165	34.6325	35.1825	32.9675	33.355	32.83	32.78
hsa-miR-24	1.3218	-1.20228	2.10056	24.1701	1.3414	0.206101	0.403968	23.1875	23.685	25.74	26.08	24.005	24.1475	24.835	23.5325	24.13	23.73	23.3975	24.365	25.8825	25.0925	22.6675	23.985	23.52	23.08
hsa-miR-92a	1.31672	-1.36203	2.36142	25.1951	1.12233	0.284983	0.482279	27.3375	24.435	26.36	26.35	24.715	24.6875	25.235	24.3525	25.07	24.83	24.6175	25.305	26.2025	26.0725	24.7475	25.035	24.39	23.77
hsa-miR-34a	1.3157	-1.43109	2.47733	33.799	1.05232	0.314616	0.517939	32.9575	33.495	36	35.03	33.865	33.9075	34.015	32.9925	33.71	33.84	32.5675	33.295	35.3325	34.4325	34.1575	32.675	33.5	32.61
hsa-miR-126*	1.31469	-1.24041	2.14393	27.5263	1.2684	0.23014	0.418751	27.2075	26.945	29.17	29.15	26.775	27.8275	28.485	26.7425	27.21	27.52	26.9475	27.695	29.3725	28.0525	26.9775	27.355	26.21	25.83
hsa-miR-144	1.31368	-2.27113	3.9194	28.6901	0.654737	0.525727	0.734503	30.5275	28.555	28.53	29.82	28.975	27.7375	27.925	28.9825	28.93	27.82	27.9675	28.945	28.7825	28.9525	30.9475	28.715	29.27	25.04
hsa-miR-154*	1.31216	-1.2212	2.10263	35.3385	1.29092	0.222492	0.411016	36	36	36	36	34.355	36	35.465	36	33.99	34.54	36	34.375	36	35.6425	36	34.505	35.61	33.61
hsa-miR-346	1.30938	-1.19865	2.05507	35.5453	1.31934	0.213138	0.407873	36	35.275	36	35.39	36	35.4375	35.555	36	36	34.98	36	36	35.9325	35.4325	34.0075	35.495	34.31	36
hsa-miR-29a	1.30561	-1.18129	2.01364	29.209	1.33858	0.206992	0.403968	28.3275	28.245	30.18	30.56	29.325	29.2675	29.415	29.4825	29.81	28.69	28.2875	29.175	30.6225	30.3425	28.0775	28.355	29.12	28.48
hsa-miR-409-3p	1.30059	-1.20028	2.03031	29.0674	1.29636	0.220676	0.411016	28.2475	30.395	29.54	30.98	28.485	29.1475	29.325	28.5725	28.62	28.78	29.5075	28.445	31.1825	29.5525	27.8275	28.565	28.47	27.57
hsa-miR-197	1.2926	-1.24181	2.07485	28.3518	1.2166	0.248534	0.435835	27.1875	27.665	29.43	30.44	28.255	28.2075	29.115	27.8625	28.67	28.04	27.2275	28.695	29.8825	29.4325	26.8875	27.935	27.85	27.55
hsa-miR-25	1.28763	-1.25522	2.08115	28.1412	1.18676	0.259649	0.445638	27.1975	27.875	28.85	30.52	28.035	27.8075	28.205	27.8825	28.54	27.71	27.3175	28.315	29.7325	29.3425	26.6975	27.665	28.03	26.82
hsa-miR-101	1.28565	-1.32459	2.18942	25.9612	1.0975	0.295237	0.492741	25.0475	25.035	27.28	27.3	26.205	26.2175	26.165	25.6825	26.35	25.87	24.7275	26.315	27.3125	27.5025	24.8575	25.255	25.59	24.59
hsa-miR-425*	1.28071	-1.08139	1.77371	29.7429	1.45726	0.17224	0.366958	29.2975	29.525	30.88	32.04	29.465	29.4675	29.575	29.3825	29.66	29.28	28.9875	29.785	31.6525	30.2925	28.8575	29.065	29.57	28.59
hsa-miR-337-5p	1.27603	-1.52306	2.47994	35.1181	0.899453	0.387159	0.600593	36	35.885	35.3	36	34.985	34.5075	35.785	34.5725	34.61	35.33	36	33.905	36	36	36	33.275	34.62	33.35
hsa-miR-30a	1.27456	-1.36742	2.22138	34.9617	1.02733	0.325734	0.529045	36	36	36	36	34.825	34.2475	35.095	34.4025	33.66	35.24	35.2375	35.045	35.1325	36	36	34.335	33.44	32.65
hsa-miR-127-5p	1.27235	-1.05971	1.71555	35.8007	1.47686	0.167004	0.366187	35.9875	36	36	36	36	36	36	35.7825	36	35.57	36	36	36	36	34.6975	35.615	36	34.76
hsa-miR-665	1.26746	-1.13621	1.82528	35.7524	1.31653	0.214049	0.407873	36	36	36	36	35.655	36	35.655	36	36	34.75	36	36	36	36	34.2975	35.185	36	36
hsa-miR-196b	1.26332	-1.55629	2.48381	34.6483	0.850643	0.412612	0.628001	33.9975	35.715	35.09	36	34.265	34.8675	34.695	34.6625	34.06	34.64	33.1575	34.305	36	34.9425	33.2775	35.735	35.47	32.79
hsa-miR-148b	1.26016	-1.40137	2.22539	27.0535	0.96239	0.355977	0.566752	26.1775	26.215	28.61	28.25	26.925	27.3375	27.555	26.7125	27.2	27.02	26.0775	27.345	28.4425	28.3425	25.7075	26.365	26.77	25.91
hsa-miR-497	1.25435	-1.18388	1.86272	31.8579	1.20251	0.253733	0.441751	30.6675	30.765	32.63	34.01	32.215	31.8375	31.635	31.9725	32.46	31.61	30.5175	31.785	33.2625	32.5125	30.2575	31.705	31.88	31.72
hsa-miR-324-5p	1.25146	-1.27132	1.99108	29.7263	1.07672	0.304035	0.503949	28.9875	29.685	30.71	32.25	29.355	29.4375	29.985	29.1125	29.47	28.89	28.6075	29.495	32.1525	30.4425	30.0775	29.095	29.25	28.07
hsa-miR-376a	1.23423	-1.3019	1.98321	28.9685	0.996088	0.340039	0.548596	27.9975	29.255	29.99	30.62	28.845	28.7475	28.965	28.9525	28.71	28.46	28.7875	28.765	30.3825	30.4525	28.0075	28.205	28.78	27.51
hsa-miR-324-3p	1.23043	-1.3537	2.04946	29.7207	0.933531	0.370046	0.58511	28.7575	29.505	30.54	31.67	29.425	29.8275	29.985	29.4825	29.64	29.31	28.5175	29.885	31.6725	30.9625	28.2275	29.225	29.65	28.69
hsa-miR-152	1.22382	-1.34214	2.01017	29.5135	0.926993	0.373287	0.58511	28.7975	28.685	30.94	30.68	29.315	29.3875	30.085	29.4125	29.63	29.23	28.5775	29.555	31.0725	30.6825	28.1275	29.215	29.32	28.53
hsa-miR-410	1.22288	-1.54669	2.31296	30.8296	0.767407	0.458559	0.664499	29.8475	30.825	32.22	31.6	30.605	31.0575	30.925	30.8225	30.87	30.26	30.9275	30.255	31.7525	32.6525	29.7075	30.175	30.81	29.62
hsa-miR-125b	1.21256	-1.61999	2.38187	32.2846	0.702144	0.496784	0.703051	33.6675	33.175	33.18	34.93	30.735	31.4175	33.175	30.7625	30.77	31.53	33.6875	31.825	35.1225	33.0925	30.9075	32.555	30.6	29.99
hsa-miR-146a	1.20976	-1.44356	2.11268	27.7251	0.80423	0.43784	0.653995	29.2875	26.695	29.12	29.93	26.365	27.5375	27.495	26.7525	27.58	28.22	27.9875	27.675	29.4025	27.8125	26.6175	27.225	26.88	26.47
hsa-miR-500	1.20604	-1.36987	1.99252	35.5365	0.852925	0.411398	0.628001	36	36	36	36	35.215	34.8475	36	35.4625	35.52	36	34.9375	35.445	36	36	36	36	34.63	33.6
hsa-miR-20b	1.20233	-1.37934	1.99397	34.434	0.834496	0.421277	0.637181	35.0075	34.935	35.11	35.63	33.545	34.4875	34.805	33.3525	34.23	34.8	34.4975	34.965	35.9925	34.9125	33.6175	34.685	33.2	32.04
hsa-miR-363	1.19679	-1.42896	2.0467	32.0696	0.7802	0.451291	0.657906	32.6475	31.315	32.45	33.56	32.035	31.6075	31.575	32.0825	32.52	31.83	31.3575	32.115	33.1625	33.7025	31.0475	31.475	32.39	30.38
hsa-miR-133a	1.19518	-1.64067	2.3436	31.9983	0.650897	0.528114	0.734503	31.9775	29.555	31.35	34.84	33.615	31.3375	31.655	32.3825	32.43	32.73	29.1875	31.045	33.0225	36	30.1675	30.605	32.66	31.41
hsa-miR-590-5p	1.19311	-1.39889	1.99132	28.7029	0.792632	0.444299	0.655612	27.7175	27.605	30.15	29.87	29.095	28.9075	28.565	28.7625	28.8	28.45	27.7175	29.175	29.6925	30.6225	27.4975	27.805	28.66	27.56
hsa-miR-424	1.18486	-1.35951	1.90862	29.3024	0.800077	0.440146	0.653995	29.3975	28.475	30.7	30.36	28.615	29.5275	29.695	29.0725	28.98	29.65	27.7275	30.045	30.6225	30.1725	28.9475	28.965	29.1	27.39
hsa-miR-224	1.18031	-1.21727	1.69582	35.3779	0.924033	0.374761	0.58511	34.3475	36	36	36	36	35.3375	36	33.8025	35.99	35.03	34.9075	35.165	36	36	35.1575	35.945	34.36	34.76
hsa-miR-134	1.16945	-1.30328	1.78239	30.7829	0.799439	0.440501	0.653995	29.9775	31.335	31.53	31.97	30.315	31.1975	30.465	30.5525	30.72	30.39	31.6175	30.725	32.1325	31.1425	29.4875	30.175	30.56	29.8
hsa-miR-19a	1.15602	-1.35564	1.81165	29.9312	0.711145	0.491399	0.699521	29.3075	28.825	31.25	31.92	29.825	29.6075	30.105	29.8325	29.65	30.06	29.4075	30.695	31.3925	30.9225	28.9075	29.685	29.27	28.1
hsa-miR-130a	1.15424	-1.49524	1.99207	28.1046	0.615399	0.550473	0.74008	26.9975	26.535	29.74	29.47	28.095	27.7675	28.155	28.4325	28.68	27.66	26.6875	28.055	29.5825	29.7625	26.6375	27.205	28.45	27.97
hsa-miR-328	1.14362	-1.40275	1.83462	29.3957	0.636667	0.537013	0.737359	28.7775	28.545	30.55	31.14	29.045	29.4575	29.765	28.8025	29.35	29.37	28.6175	29.485	30.9725	30.5125	28.4375	29.065	29.05	28.18
hsa-miR-140-5p	1.1366	-1.40945	1.82081	31.119	0.60864	0.554789	0.741762	29.9475	31.005	31.75	33.68	30.685	31.0375	31.345	30.5725	30.88	30.52	29.5875	31.435	34.1625	31.9525	30.1275	30.785	30.83	29.84
hsa-miR-30e	1.13398	-3.78434	4.86629	32.0476	0.230742	0.821636	0.929139	36	31.365	33.92	33.83	30.445	31.4675	31.915	29.6625	30.64	30.98	33.6075	31.775	33.1525	31.7825	36	31.485	29.7	29.13
hsa-miR-323-3p	1.1331	-1.66204	2.13392	33.0724	0.479151	0.640961	0.816382	33.1175	33.335	34.09	33.07	32.905	33.1275	32.995	33.0425	32.78	32.3	33.9675	32.395	34.6225	34.2825	32.0075	31.835	33.42	32.01
hsa-miR-744	1.13027	-2.9574	3.7781	32.4375	0.26824	0.793343	0.909901	35.1175	31.855	32.94	35.27	31.725	31.3275	31.685	31.1625	31.65	31.51	32.2475	31.175	34.6025	32.7725	36	31.125	31.22	30.49
hsa-miR-484	1.12528	-1.49056	1.88742	27.0896	0.526285	0.608855	0.792166	27.4975	26.515	28.52	29.01	26.485	26.6375	27.095	26.0425	26.77	26.74	27.1375	27.245	28.4025	28.1525	27.1975	26.585	26.03	25.55
hsa-miR-382	1.11578	-1.42241	1.77086	30.4657	0.527727	0.607885	0.792166	29.6675	31.325	31.5	31.51	29.815	30.6375	30.295	29.9225	30.23	30.3	31.1475	30.695	31.9925	31.0925	29.1375	29.655	30.02	29.44
hsa-miR-651	1.10893	-1.23013	1.51272	35.446	0.622992	0.545645	0.74008	36	36	36	36	35.945	35.1975	36	34.2525	34.29	35.49	36	35.385	36	36	34.3275	36	35.37	33.77
hsa-miR-154	1.10893	-1.70466	2.09626	29.8546	0.394625	0.700459	0.852329	28.7475	30.305	30.88	30.74	29.275	30.1675	29.585	30.0025	29.66	29.81	30.2975	29.565	30.5425	31.4925	28.5675	29.045	30.02	28.68
hsa-miR-494	1.10594	-1.14635	1.40212	35.9026	0.675712	0.512801	0.721499	36	36	36	36	36	35.9275	36	36	35.85	36	36	36	36	36	36	36	35.95	34.52
hsa-miR-720	1.09957	-1.21453	1.46845	27.8496	0.590386	0.56654	0.753312	27.8375	26.505	27.48	28.67	27.885	27.7875	27.655	28.5825	28.86	27.79	26.9875	27.185	28.6425	28.2325	27.0475	28.205	28.06	27.88
hsa-miR-19b	1.09619	-1.70614	2.05016	24.4429	0.355208	0.728969	0.869017	24.9275	23.495	25.47	25.97	24.295	24.1375	24.345	23.7325	24.21	24.41	25.5975	24.605	25.6825	25.7625	23.2075	23.655	23.74	22.73
hsa-miR-542-5p	1.09472	-2.09805	2.51431	34.3683	0.277068	0.786726	0.909901	33.6375	33.385	35.41	35.8	33.225	34.4975	33.685	34.2625	36	35.26	33.5675	33.395	34.5225	36	33.5775	33.595	34.45	34.36
hsa-miR-379	1.09429	-1.12079	1.34212	35.8083	0.63302	0.539308	0.737359	36	36	35.69	36	36	36	36	36	35.17	36	36	36	36	36	36	36	35	34.69
hsa-miR-625*	1.08694	-3.80447	4.49478	33.2726	0.156792	0.878173	0.956439	36	31.655	35.33	33.78	32.805	31.3575	33.485	32.7725	32.81	32.21	35.1275	33.095	33.0425	33.2325	36	32.925	31.98	31.3
hsa-let-7d*	1.08277	-1.17536	1.37797	27.0162	0.530705	0.605886	0.792166	26.8175	26.375	27.89	28.34	26.855	26.8375	26.935	26.6625	26.95	26.95	26.7175	27.095	28.4425	27.3425	26.2075	26.665	26.77	26.44
hsa-miR-545	1.08256	-1.30542	1.52986	35.7803	0.453266	0.658929	0.826222	36	35.595	36	36	35.595	36	35.585	35.7625	36	36	36	36	36	36	35.3975	36	35.73	34.38
hsa-miR-584	1.07777	-1.38586	1.60981	30.6218	0.394035	0.700882	0.852329	31.0675	29.675	31.77	31.77	30.305	30.6275	30.695	29.6025	30.57	30.62	30.1075	31.075	32.1025	31.6825	29.6775	30.255	29.81	29.78
hsa-miR-133b	1.07363	-1.57032	1.81008	31.2157	0.314586	0.758803	0.891409	31.4975	28.765	30.7	32.48	33.255	30.9075	31.445	31.0625	31.29	31.41	28.6475	30.795	33.0725	35.2125	29.6075	30.395	30.92	30.42
hsa-miR-31	1.07136	-1.1505	1.32057	35.8558	0.480988	0.639694	0.816382	36	36	35.15	36	36	36	36	36	36	36	36	35.645	36	36	36	36	35.54	35.07
UniSp31	1.06786	-1.03164	1.17641	20.3485	0.519598	0.61336	0.79376	20.3775	20.385	20.37	20.18	20.395	20.2675	20.525	20.4825	20.58	19.88	20.2375	20.415	20.3525	20.3325	20.2475	20.415	20.38	20.45
hsa-miR-452	1.06663	-1.61204	1.83401	35.0204	0.278106	0.785949	0.909901	33.9975	35.615	35.16	36	36	34.9675	36	32.7125	35.15	34.78	36	34.885	34.7825	36	34.0075	36	34.52	33.79
hsa-miR-132	1.06294	-1.5857	1.79158	32.3707	0.270351	0.79176	0.909901	31.7675	31.845	33.47	33.57	31.995	32.4875	32.445	31.3725	32.78	32.38	31.6175	32.645	34.0625	33.6525	30.9075	32.405	31.55	31.72
hsa-miR-345	1.06171	-1.25663	1.4165	35.5221	0.372973	0.716064	0.862414	36	36	36	36	35.055	36	36	34.8525	34.18	36	36	36	36	36	36	36	34.12	33.19
hsa-miR-934	1.05681	-1.0985	1.22687	35.8807	0.415573	0.685497	0.842083	36	36	36	36	35.535	36	36	36	35.75	36	35.5675	36	36	36	36	36	35.63	35.37
hsa-miR-340	1.05681	-1.76128	1.9671	34.2837	0.214997	0.833597	0.931036	33.7375	34.255	36	36	33.535	35.1575	34.395	32.7525	33.08	34.15	34.4575	34.605	36	36	34.5075	33.225	33.07	32.18
hsa-miR-576-3p	1.04588	-1.11982	1.22494	35.9032	0.333994	0.744494	0.878866	36	35.845	36	36	35.575	36	36	36	36	36	36	36	36	36	35.6775	36	35.38	35.78
hsa-miR-933	1.03926	-1.10871	1.19748	35.9172	0.292003	0.77557	0.906705	36	36	36	36	36	36	35.505	36	36	36	35.5675	36	36	36	35.6775	36	36	35.76
hsa-miR-501-5p	1.03786	-1.43913	1.55016	35.5865	0.195504	0.848466	0.933313	35.8875	36	35.33	35.67	36	36	36	34.7725	34.86	36	35.7075	36	35.6825	36	35.0675	36	36	33.58
hsa-miR-99a	1.03307	-2.07315	2.21256	31.9146	0.107357	0.916387	0.960024	32.2375	31.525	32.61	33.61	31.375	31.7475	32.155	30.9025	31.28	31.42	32.9375	31.345	32.6725	34.2925	31.3675	32.065	31.21	29.71
hsa-miR-130b	1.03228	-1.71001	1.82219	31.4563	0.132291	0.897078	0.956439	30.2275	29.905	32.94	33.21	31.665	31.0975	31.465	31.1025	31.7	30.96	30.4375	31.515	33.1625	33.6025	30.0475	30.515	31.53	31.13
hsa-miR-210	1.0291	-1.58977	1.68366	31.6774	0.132399	0.896995	0.956439	30.9275	31.225	32.43	32.86	31.665	31.3575	31.915	31.4125	31.49	31.79	31.0875	31.455	33.6525	32.9525	30.0875	32.065	31.43	30.39
hsa-miR-421	1.01885	-1.53718	1.59569	33.3124	0.0916912	0.928547	0.968571	33.0675	33.625	34.43	34.77	32.245	33.4975	34.265	31.8925	32.14	33.31	33.7375	33.785	35.4725	33.7125	33.6975	33.515	31.7	30.76
UniSp6 CP	1.01494	-1.06818	1.10032	18.1774	0.118745	0.90756	0.956439	18.3675	18.355	18.29	18.22	18.085	18.1675	18.185	18.0425	17.98	18.4	18.0075	18.245	18.4325	18.0625	18.1275	18.085	18.1	18.04
hsa-miR-450a	1.01279	-1.32604	1.36017	35.7569	0.0783779	0.938897	0.975163	36	36	36	36	34.895	36	36	36	35	35.98	36	36	36	36	36	36	35.85	33.9
hsa-miR-337-3p	1.01181	-2.67965	2.74334	34.4832	0.0306293	0.976099	0.993617	36	32.525	36	35.98	33.585	33.7875	35.065	33.2225	34.26	33.57	35.0975	34.425	35.6425	35.7125	36	33.535	33.1	33.19
hsa-miR-486-5p	1.01026	-1.59076	1.62356	27.8385	0.0482906	0.962327	0.993617	27.3475	27.155	28.71	29.25	27.865	27.3475	27.625	27.3525	27.96	27.96	27.4175	29.225	29.0125	28.4425	26.9375	27.925	27.79	25.77
hsa-miR-143	1.00793	-4.33716	4.40618	31.406	0.0143147	0.988828	0.993617	36	32.425	30.88	31.92	28.905	31.0975	33.135	28.7325	29.61	32.52	30.7675	30.535	31.9725	32.8025	36	30.705	28.79	28.51
hsa-miR-212	1.00599	-2.09975	2.12497	35.3479	0.0199969	0.984394	0.993617	32.7175	35.585	36	35.21	36	34.6575	36	36	36	36	34.8875	36	36	35.3525	34.4475	34.555	36	34.85
UniSp32	1.0056	-1.08027	1.0924	20.6829	0.0446593	0.965158	0.993617	20.8675	20.725	20.44	20.82	20.655	20.7775	20.715	20.5725	20.61	20.84	20.5175	20.585	20.5725	20.9025	20.8275	20.685	20.61	20.57
hsa-miR-629	1.00193	-2.04347	2.05135	33.2756	0.00668267	0.994784	0.994784	34.8675	31.755	34.55	33.98	32.595	33.3075	32.315	32.4625	33.66	33.1	33.4075	33.215	36	33.4925	32.6375	32.675	32.45	32.49
hsa-miR-502-5p	-1.00347	-1.87281	1.85987	35.3519	-0.0134392	0.989512	0.993617	36	36	35.4	34.08	35.455	34.7375	36	34.4725	36	35.55	36	36	36	34.6125	33.4475	36	36	34.58
hsa-miR-95	-1.00618	-1.47911	1.461	35.6694	-0.0331891	0.974102	0.993617	36	36	36	35.31	35.255	35.5875	36	34.8325	36	36	36	34.735	36	35.5525	34.7775	36	36	36
hsa-miR-365	-1.00676	-2.2129	2.18328	34.394	-0.0216134	0.983133	0.993617	35.4175	33.315	34	36	32.825	34.4175	35.115	33.3925	35.02	35.39	35.1175	33.525	34.1725	34.3025	35.0675	35.285	34.37	32.36
hsa-miR-10b	-1.02811	-1.18446	1.12057	35.9367	-0.210276	0.837192	0.931036	36	35.955	36	36	35.295	36	36	36	36	36	36	36	36	36	36	36	35.76	35.85
hsa-miR-760	-1.03706	-1.92229	1.78736	35.4057	-0.142326	0.889326	0.956439	36	34.735	36	36	34.765	34.8975	35.555	34.4625	36	34.35	36	36	36	36	33.0075	36	35.53	36
hsa-miR-185	-1.03746	-2.10978	1.96018	27.2879	-0.128637	0.899904	0.956439	27.6575	26.575	28.42	29.37	26.755	26.9675	27.275	25.8425	26.49	26.99	28.0375	27.375	29.0425	29.7025	26.7975	26.535	25.94	25.41
hsa-miR-663	-1.05032	-1.82802	1.65705	35.669	-0.208295	0.838702	0.931036	36	35.925	36	34.37	34.815	36	36	35.5925	36	36	35.4275	33.945	36	36	35.9675	36	36	36
hsa-miR-22	-1.05113	-1.80348	1.63228	27.634	-0.215635	0.833111	0.931036	26.9775	25.885	29.01	29.44	27.105	27.3075	27.475	27.3825	27.8	27.34	27.3775	27.865	29.5925	28.7825	26.8275	26.815	27.64	26.79
hsa-miR-433	-1.05356	-2.08746	1.8806	34.1757	-0.188156	0.854087	0.935245	34.9775	34.775	34.45	34.88	33.965	33.4175	33.095	33.4425	34.24	33.57	34.7875	34.045	34.9225	35.8525	35.7175	32.745	33.49	32.79
hsa-miR-627	-1.05417	-1.76761	1.59061	35.2786	-0.235339	0.818152	0.929139	34.5675	33.625	36	36	35.645	36	35.045	34.7525	35.53	35.54	35.2875	36	36	36	34.8575	35.405	34.75	34.01
hsa-miR-375	-1.05438	-1.98935	1.78945	33.8829	-0.202565	0.843073	0.931614	34.7375	34.405	34.14	33.39	33.555	32.4775	33.795	34.1825	33.92	33.79	33.1375	34.105	33.0725	35.0925	34.3275	35.165	33.51	33.09
hsa-miR-22*	-1.06992	-5.02704	4.39148	30.4446	-0.117092	0.90884	0.956439	34.6275	28.645	31.81	31.53	29.205	29.4775	30.055	28.9925	29.22	30.04	30.3775	30.265	30.9725	30.9025	35.4975	29.325	28.91	28.15
hsa-miR-185*	-1.07363	-1.38006	1.19726	35.8504	-0.467407	0.649084	0.818117	36	36	36	36	34.935	36	35.755	35.5025	36	36	36	35.695	36	36	36	36	36	35.42
hsa-miR-378	-1.0757	-1.52074	1.31423	31.0351	-0.416728	0.684676	0.842083	30.3375	30.265	31.48	32.8	30.725	30.7175	30.795	30.7525	30.97	31.41	30.5575	31.585	32.5625	31.6625	29.8375	30.995	30.89	30.29
hsa-miR-10a	-1.07591	-1.67381	1.44596	35.6353	-0.362682	0.723528	0.866801	36	34.495	36	36	34.685	36	36	35.2225	35.84	36	36	35.845	36	36	35.9675	36	34.09	35.29
hsa-miR-550	-1.07964	-1.53907	1.32037	35.8258	-0.432188	0.673729	0.836115	36	35.725	36	34.21	36	36	36	36	36	36	36	35.835	35.9825	35.4725	36	36	35.64	36
hsa-miR-886-3p	-1.08131	-1.19493	1.02198	35.8589	-0.617074	0.549405	0.74008	36	35.245	36	36	35.785	36	36	35.7525	35.44	35.87	35.4475	36	36	36	36	36	36	35.92
hsa-miR-29b	-1.08339	-6.88723	5.86777	32.1017	-0.11687	0.909012	0.956439	36	30.015	33.99	33.56	30.825	31.4075	30.825	30.7725	31	30.85	36	31.315	32.7925	32.2225	36	30.615	30.44	29.2
hsa-miR-186	-1.08673	-7.07327	5.98926	29.8747	-0.119885	0.906677	0.956439	34.8775	29.525	30.67	31.21	27.965	28.9075	29.225	27.7725	28.18	28.66	31.3275	29.145	31.1025	29.6325	36	28.815	27.78	26.95
UniSp33	-1.08988	-1.28069	1.07817	20.3012	-0.638275	0.536003	0.737359	19.8975	20.045	20.41	20.29	20.375	20.2975	20.085	20.4125	20.34	20.39	20.7475	20.265	20.1525	20.2125	20.3075	20.325	20.42	20.45
hsa-miR-205	-1.1175	-1.72112	1.37821	34.5349	-0.558789	0.587197	0.776512	34.5275	35.025	34.13	34.08	33.325	34.4375	34.465	35.6025	34.5	34.52	34.6275	34.605	34.4925	34.4025	33.7375	36	34.64	34.51
hsa-miR-27b	-1.12052	-2.61002	2.07877	28.2335	-0.343386	0.737606	0.875003	32.5275	27.745	28.28	31.18	26.325	27.5675	27.575	25.8825	26.28	31.85	30.2375	27.425	29.2425	27.6525	30.0175	27.515	25.83	25.07
hsa-miR-376c	-1.14583	-4.7647	3.62909	29.4307	-0.255062	0.803254	0.916922	32.0775	28.635	30.16	30.23	28.925	28.4075	28.315	28.7325	28.51	28	30.8075	28.295	30.0925	30.9125	33.6575	27.715	28.7	27.58
hsa-miR-622	-1.18623	-1.46087	1.03818	35.689	-1.19315	0.257238	0.444655	36	36	36	34.98	35.505	36	35.275	34.8725	35.46	36	36	36	35.0225	35.9525	36	35.335	36	36
hsa-miR-660	-1.20674	-4.61856	3.17162	33.785	-0.372643	0.716302	0.862414	36	31.815	35.23	34.91	32.925	32.5775	33.025	32.9025	33.46	32.96	36	33.505	33.9125	35.1725	36	33.025	33.21	31.5
hsa-miR-140-3p	-1.2093	-3.72911	2.55	28.8218	-0.443766	0.665581	0.830261	28.8175	27.695	29.14	30.41	28.385	28.2375	28.455	28.2325	28.79	28.09	28.1375	28.855	30.0125	34.0625	27.6775	28.305	28.39	27.1
hsa-miR-671-5p	-1.26235	-1.60976	1.01019	34.9839	-1.55037	0.148566	0.345701	35.3175	34.635	35.24	34.99	33.895	34.1075	35.645	34.8225	34.69	35.53	35.2875	34.835	36	34.7225	34.5775	35.475	35.01	34.93
hsa-miR-595	-1.28739	-3.10868	1.87568	35.4747	-0.735114	0.477235	0.683378	35.0275	34.725	36	31.88	36	36	36	36	36	36	36	36	36	36	34.5975	35.445	36	34.87
hsa-miR-451	-1.29111	-4.93022	2.95761	24.0001	-0.507469	0.621574	0.800111	26.0975	24.595	23.41	25.4	23.195	22.5575	23.325	22.8625	22.9	23.66	25.3575	28.075	24.8925	23.0425	25.1475	24.945	23.34	19.2
hsa-miR-570	-1.50062	-2.33409	1.03652	35.3264	-2.0125	0.0685963	0.244122	34.2275	34.885	36	36	34.655	34.3675	34.705	34.5725	35.89	35.98	35.1475	36	36	36	36	34.715	35.39	35.34
hsa-miR-27a	-1.83436	-61.3125	18.2213	27.3293	-0.471936	0.645946	0.818117	36	24.425	28.93	27.29	24.935	25.1975	25.785	24.7725	24.69	25.11	34.1775	25.925	26.5725	28.4525	36	25.825	24.36	23.48
hsa-miR-320a	-1.84997	-15.4114	4.50312	26.654	-0.786069	0.447981	0.657039	30.2475	24.605	27.43	26.88	25.215	25.3575	25.605	24.8625	25.69	25.66	28.3175	26.075	26.6925	26.9325	34.9975	25.595	24.99	24.62
hsa-miR-148a	-2.15348	-8.34911	1.80036	32.1417	-1.50745	0.159105	0.359844	36	34.185	30.79	36	28.935	30.9975	29.725	28.9925	28.67	34.77	36	29.615	36	30.6025	34.5775	36	29.26	27.43
